# Supplementary material for: Loss of Calretinin in L5a impairs the formation of the barrel cortex leading to abnormal whisker-mediated behaviors
Source: Mol Brain. 2021 Apr 12;14:67. doi: 10.1186/s13041-021-00775-w (PMC8042711; doi:10.1186/s13041-021-00775-w)
Supplement: Supplementary file 2 — Additional file 2: Statistical results of raw data. [file 13041_2021_775_MOESM2_ESM.xlsx]

## Sheet: Sheet1
	The lengths of apical dendrites, basal dendrites and total dendrites(μm)
	Apical dendrites				Basal dendrites				Total dendrites
	Cont	KO			Cont	KO			Cont	KO
	225.229	114.96			1325.37	1591.94			1649.07	1730.23
	147.123	107.049			1321.93	1316.83			1600.61	1549.76
	151.922	419.928			2587.66	1792.91			2841.23	1907.87
	425.624	134.569			1706.03	1475.8			2065.08	1895.72
	187.664	160.648			2308.4	2245.16			2438.09	2379.73
	328.772	278.705			1647.69	1547.58			1875.68	1826.29
	241.497	125.302			1851.23	2187.59			1851.23	2371.36
	323.697	183.766			2199.04	1485.66			2477.39	1751.63
	278.681	172.874			2053.09	1958.33			2508.86	2322.51
	157.772	265.965			2228.93	2059.43			2454.16	2290.86
	253.572	178.98			1451.31	1798.16			1603.23	1991.31
	359.05	364.183			1630.54	1832.64			2056.16	2038.42
	129.689	231.43			2034.6	2372.96			2222.27	2372.96
	227.993	193.148			3433.36	1554.45			3762.13	1842.48
	278.357	189.796			2570.12	2230.29			2811.62	2230.29
	455.778	199.855			3675.95	2826.01			3675.95	2826.01
	350.443	205.774			2963.8	2623.68			2963.8	2962.64
	491.708	127.421			1853.06	715.936			2203.5	920.857
		288.026			1868.62	587.518			1868.62	704.354
		338.96			2056.85	441.751			2548.55	600.575
		204.921			4267	877.76			4267	1172.43
		150.681				639.149				906.762
		299.408				809.009				977.627
		134.305				691.015				1069.65
		116.836				348.21				497.658
		158.824				539.792				698.505
		294.673				515.635				708.864
		267.613				656.248				800.871
		168.618				707.305				930.296
		378.636
		149.448
		158.713
		193.229
		144.623
		222.991
		138.287
		232.933
	Apical dendrites	unpaired Student’s t-test			Basal dendrites	unpaired Student’s t-test			Total dendrites	unpaired Student’s t-test
	Cont	Mean ± SEM	278.58728± 25.591		Cont	Mean ± SEM	2239.74195± 170.53		Cont	Mean ± SEM	2464.01224± 158.91
	KO	Mean ± SEM	208.00211± 13.147		KO	Mean ± SEM	1394.0951± 137.09		KO	Mean ± SEM	728.22245± 134.73
			P = 0.0087				P = 0.0003				P = 0.0001
	Intersections
	Distence from soma(μm)
Cont	10	5	7	5	4	7	5	7	6	5	6	6	7	4	4	8	7	7	7	5	4	4
	20	9	10	6	8	10	12	7	7	6	11	8	7	4	6	9	7	11	11	11	5	5
	30	11	7	8	8	13	14	10	8	7	15	9	10	8	9	9	8	13	9	9	7	7
	40	13	9	9	8	13	15	10	7	5	15	12	8	10	5	10	11	16	10	8	8	7
	50	11	8	10	11	13	12	11	7	6	12	9	9	12	5	10	10	13	11	6	9	10
	60	11	7	7	11	14	13	12	5	8	12	9	12	9	7	10	8	9	14	7	9	11
	70	8	4	7	7	12	9	11	6	7	13	8	10	9	6	8	6	11	9	6	9	13
	80	8	3	5	5	11	9	11	7	7	8	8	7	6	6	7	6	9	8	5	8	13
	90	10	2	4	5	11	9	12	4	4	9	5	6	6	7	4	8	9	6	6	8	9
	100	7	1	2	3	11	8	11	4	1	3	3	3	4	6	3	7	8	3	4	7	8
	110	3	0	2	4	10	6	10	2	1	2	2	3	3	3	3	6	3	1	1	6	5
	120	1	0	2	3	8	3	5	2	1	2	1	1	0	3	4	5	3	1	0	5	4
	130	0	0	2	2	8	2	3	1	1	0	1	1	0	3	2	4	1	1	0	3	5
	140	0	0	1	2	4	1	4	1	1	0	1	1	0	3	2	3	0	1	0	2	5
	150	0	0	1	2	4	0	4	0	0	0	1	0	0	2	2	1	0	0	0	1	8
	160	0	0	1	2	1	0	4	0	0	0	1	0	0	1	2	1	0	0	0	1	6
	170	0	0	1	2	0	0	3	0	0	0	1	0	0	0	0	1	0	0	0	1	7
	180	0	0	1	1	0	0	5	0	0	0	0	0	0	0	0	1	0	0	0	1	6
	190	0	0	1	0	0	0	5	0	0	0	0	0	0	0	0	1	0	0	0	1	5
	200	0	0	0	0	0	0	3	0	0	0	0	0	0	0	0	1	0	0	0	1	4
	210	0	0	0	0	0	0	0	0	0	0	0	0	0	0	0	0	0	0	0	1	3
	220	0	0	0	0	0	0	0	0	0	0	0	0	0	0	0	0	0	0	0	0	1
	230	0	0	0	0	0	0	0	0	0	0	0	0	0	0	0	0	0	0	0	0	1
	Intersections
	Distence from soma(μm)
KO	10	5	7	5	4	6	4	5	5	7	6	8	5	9	4	6	7	5	7	6	5	6	4	5	6	5	6	6	5	5
	20	7	9	7	10	9	9	7	7	6	10	8	5	9	9	10	9	14	7	7	7	9	6	5	3	6	5	6	6	7
	30	11	9	9	10	12	7	7	10	7	12	9	8	9	9	10	9	12	8	5	3	8	8	6	4	3	6	7	6	7
	40	11	8	12	9	14	9	8	9	7	10	7	10	16	10	10	10	13	3	4	2	7	7	6	5	2	5	3	6	6
	50	9	7	11	11	12	7	9	9	10	12	12	13	10	8	10	9	12	2	3	2	5	5	5	4	1	2	1	3	5
	60	7	9	10	11	12	6	8	7	8	10	7	9	12	8	10	7	10	2	1	2	3	1	5	5	1	1	1	2	4
	70	5	3	8	5	12	6	9	6	7	10	6	7	10	7	8	7	10	2	1	2	3	1	5	3	1	1	1	1	2
	80	3	2	5	4	8	6	9	4	7	8	6	7	7	7	7	6	9	2	1	1	1	1	2	3	0	0	1	0	1
	90	2	2	2	2	3	5	8	5	4	6	4	4	5	3	5	6	6	2	0	0	1	1	2	3	0	0	1	0	1
	100	1	0	1	1	2	4	6	3	2	3	4	1	4	3	3	5	5	1	0	0	1	1	0	2	0	0	0	0	1
	110	1	0	1	1	1	2	5	2	1	2	3	0	2	3	3	5	3	0	0	0	1	1	0	1	0	0	0	0	0
	120	1	0	1	1	1	1	3	2	4	1	2	0	1	2	2	5	2	0	0	0	1	1	0	1	0	0	0	0	0
	130	1	0	0	1	1	1	2	1	3	0	1	0	0	2	1	4	2	0	0	0	0	0	0	1	0	0	0	0	0
	140	0	0	0	1	0	0	2	0	3	0	0	0	0	1	1	4	2	0	0	0	0	0	0	1	0	0	0	0	0
	150	0	0	0	1	0	0	1	0	2	0	0	0	0	0	1	5	1	0	0	0	0	0	0	1	0	0	0	0	0
	160	0	0	0	1	0	0	0	0	1	0	0	0	0	0	0	5	1	0	0	0	0	0	0	1	0	0	0	0	0
	170	0	0	0	1	0	0	0	0	1	0	0	0	0	0	0	5	1	0	0	0	0	0	0	1	0	0	0	0	0
	180	0	0	0	1	0	0	0	0	0	0	0	0	0	0	0	2	1	0	0	0	0	0	0	0	0	0	0	0	0
	190	0	0	0	1	0	0	0	0	0	0	0	0	0	0	0	0	1	0	0	0	0	0	0	0	0	0	0	0	0
	200	0	0	0	1	0	0	0	0	0	0	0	0	0	0	0	0	1	0	0	0	0	0	0	0	0	0	0	0	0
	210	0	0	0	1	0	0	0	0	0	0	0	0	0	0	0	0	1	0	0	0	0	0	0	0	0	0	0	0	0
	220	0	0	0	1	0	0	0	0	0	0	0	0	0	0	0	0	1	0	0	0	0	0	0	0	0	0	0	0	0
	230	0	0	0	0	0	0	0	0	0	0	0	0	0	0	0	0	1	0	0	0	0	0	0	0	0	0	0	0	0
	Two-way ANOVA, distance x group, repeated measure
	P < 0.0001

## Sheet: Sheet2
Cr deletion leads to a decreased ratio of barrel/septum size
	Entire barrel field			septa/barrel			barrrel/(septa+barrel)			septa/(septa+barrel)
	Cont	KO		Cont	KO		Cont	KO		Cont	KO
	0.947197	1.01371		0.246653	0.573019		0.80599	0.635722		0.19401	0.364278
	0.963034	0.995537		0.210706	0.534752		0.829618	0.652852		0.170382	0.347148
	0.9275	1.06789		0.205538	0.630005		0.831474	0.617423		0.168526	0.382577
	1.09091	0.929716
	1.07284	0.998521
	0.998521
Entire barrel field	unpaired Student’s t-test		septa/barrel	unpaired Student’s t-test		barrrel/(septa+barrel)	unpaired Student’s t-test		septa/(septa+barrel)	unpaired Student’s t-test
Cont	Mean ± SEM	1± 0.02768	Cont	Mean ± SEM	0.22097±0.01293	Cont	Mean ± SEM	0.82236±0.00820	Cont	Mean ± SEM	0.17764±0.00820
KO	Mean ± SEM	1.00107±0.02208	KO	Mean ± SEM	0.57926±0.02767	KO	Mean ± SEM	0.63533±0.01023	KO	Mean ± SEM	0.36467±0.01023
		P = 0.9772			P = 0.0003			P = 0.0001			P = 0.0001

## Sheet: Sheet3
Increased neuronal excitability in L5a Cr KO neurons.
Rest membrane potential (mV)			AP threshold (pA)			Input resistance(mΩ)			AHP amplitude(mV)			AP half-width(ms)
	Cont	KO		Cont	KO		Cont	KO		Cont	KO		Cont	KO
	-65	-70		50	50		171.93	279.9		10.41	16.27		2.94614	2.33104
	-56	-59		100	50		149.13	418.67		5.8	7.54		2.56983	2.10756
	-71	-55		100	100		221.63	367.54		6.29	5.57		2.14421	2.74399
	-64	-65		50	100		218.89	342.66		4	6.16		2.8858	2.13554
	-56	-70		50	50		404.28	269.63		5.2	22.28		3.1787	2.15937
	-55	-66		50	50		253.19	181.31		11.44	1.4		2.97271	2.333
	-57	-60		50	0		282.72	284.7		5	11		2.94439	2.48211
	-64	-64		100	100		230.94	367.98		6.5	7.6		2.12072	2.68278
	-60	-66		100	100		241.8	238.3		5.98	9.86		2.12346	2.16625
	-66	-66		50	50		238.13	337.13		8.45	11.14		2.1208	2.35823
	-67	-66		100	100		285.03	206.2		5.49	4.15		2.88318	2.2721
	-66	-67		100	50		284.03	357.34		9.31	6.01		2.64466	3.40737
	-67	-67		100	50		271.82	298.32		11.14	7.42		2.73478	2.76493
	-68	-63		50	50		243.93	238.68		20.02	11.02		3.0499	2.41573
	-62	-72		50	100		140.27	171.42		2.38	12.24		3.81104	2.35465
	-66	-73		100	100		203.44	248.57		6.13	11.17		2.33603	2.04177
	-65	-62		100	100		285.66	240.16		5.19	22.67		2.27423	2.09471
	-70	-60		50	50		267.12	339.13		7.51	18.8		2.07297	2.13865
	-77	-66		100	0		386.41	371.9		10.28	7.59		2.6518	1.81074
	-67	-55		100	100		216.31	269.81		9.8	12.49		2.78573	1.66182
	-65	-70		50	50		210.5			10.07	11.4		3.0938	1.42626
	-65	-59		100	50		217.31			-0.46	1.56		2.58065	1.11905
	-71	-57		100	50		199.21			-24			2.7837	3.16086
	-67	-69		50			197.87			8.33			2.48976
	-62	-69		50						3.54			2.91747
	-67	-68		100						11.57			1.99118
	-65	-70		100						9.28			1.82053
	-64	-65		100						11.02			2.35465
	-62	-65		100						7.78			1.30682
	-74	-63		100						7.46			1.3581
	-70	-68		100						5.9			1.4555
	-69	-60											2.49688	2.2682
	-71	-61
	-67	-69
	-65	-68	AP threshold	unpaired Student’s t-test		Input resistance	unpaired Student’s t-test		AHP amplitude	unpaired Student’s t-test		AP half-width	unpaired Student’s t-test
	-65	-69	Cont	Mean ± SEM	80.64516± 4.4465	Cont	Mean ± SEM	242.56458± 12.663	Cont	Mean ± SEM	6.67129±1.2147	Cont	Mean ± SEM	2.49688±0.10146
	-70	-60	KO	Mean ± SEM	65.21739±6.6198	KO	Mean ± SEM	291.4675±15.448	KO	Mean ± SEM	10.24273±1.2297	KO	Mean ± SEM	2.268197±0.10521
	-67	-66			P = 0.0325			P = 0.0175			P = 0.0497			P = 0.1301
	-65	-58
	-67	-69
	-68	-67
	-72	-62
	-66	-65
	-69	-69
	-69	-69
	-74	-69
	-64
	-67
	-60
	-68
	-51
	-69
	-65
	-51
	-69
	-68
	-70
	-67
	-69
	-66
	-65
Rest membrane potential	unpaired Student’s t-test
Cont	Mean ± SEM	-65.80328± 0.64011
KO	Mean ± SEM	-65.13043±0.66420
		P = 0.4739
50 pA			100 pA			150 pA			200 pA			250 pA			300 pA
	Cont	KO		Cont	KO		Cont	KO		Cont	KO		Cont	KO		Cont	KO
	5	5		10	15		12.5	22.5		15	27.5		17.5	30		17.5	32.5
	0	5		7.5	15		15	20		20	25		25	27.5		27.5	30
	0	0		10	15		17.5	25		22.5	30		25	35		27.5	40
	7.5	0		15	15		20	20		25	17.5		25	10		27.5	10
	7.5	2.5		15	15		20	22.5		25	25		27.5	17.5		30	15
	5	25		10	35		15	40		17.5	42.5		17.5	47.5		20	52.5
	2.5	17.5		12.5	25		20	27.5		27.5	27.5		27.5	25		27.5	30
	0	0		10	10		17.5	17.5		20	20		25	25		27.5	25
	0	0		10	12.5		15	20		20	22.5		25	25		27.5	27.5
	7.5	2.5		15	10		20	17.5		25	25		30	27		30	31
	0	0		5	10		7.5	15		10	25		15	27		15	31
	0	15		10	20		15	25		20	27.5		22.5	30		25	32.5
	0	15		7.5	27.5		15	30		17.5	32.5		20	37.5		22.5	42.5
	5	2.5		10	12.5		15	17.5		17.5	22.5		20	25		20	27.5
	5	0		10	2.5		15	15		15	32.5		17.5	37.5		20	42.5
	0	0		7.5	12.5		17.5	17.5		25	22.5		27.5	25		32.5	27.5
	0	0		10	12.5		17.5	20		22.5	22.5		25	25		27.5	27.5
	7.5	2.5		17.5	10		22.5	15		25	17.5		30	27		32.5	30
	0	15		12.5	15		20	20		20	20		22.5	20		25	30
	0	0		7.5	12.5		15	15		17.5	17.5		22.5	20		22.5	30
	5	10		10	17.5		15	20		17.5	22.5		20	25		20	30
	0	2.5		5	12.5		12.5	20		17.5	25		20	30		25	30
	0	30		10	35		15	37.5		20	37.5		25	27		27.5	30
	17.5			25			25			25			25			26
	7.5			15			20			22.5			22.5			27.5
	0			5			15			25			32.5			42.5
	0			5			12.5			17.5			17.5			20
	0			2.5			15			32.5			37.5			42.5
	0			12.5			20			22.5			25			26.5
	0			10			17.5			22.5			25			26.5
	0			12.5			17.5			17.5			12.5			26.5
50	unpaired Student’s t-test		100	unpaired Student’s t-test		150	unpaired Student’s t-test		200	unpaired Student’s t-test		250	unpaired Student’s t-test		300	unpaired Student’s t-test
Cont	Mean ± SEM	2.66129±0.73264	Cont	Mean ± SEM	10.48387±0.78988	Cont	Mean ± SEM	16.69354±0.61769	Cont	Mean ± SEM	20.88710±0.79943	Cont	Mean ± SEM	23.54838±0.94025	Cont	Mean ± SEM	26.30645±1.0776
KO	Mean ± SEM	6.52174±1.8379	KO	Mean ± SEM	15.97826±1.6390	KO	Mean ± SEM	21.73913±1.3920	KO	Mean ± SEM	25.54348±1.3052	KO	Mean ± SEM	27.19565±1.5631	KO	Mean ± SEM	30.63043±1.7777
		P = 0.0360			P = 0.0019			P = 0.0007			P = 0.0024			P = 0.0400			P = 0.0331

## Sheet: Sheet4
Increased excitatory synaptic transmission in L5a Cr KO neurons
IEI（ms）			mEPSC frequency(HZ)				Amplitude（pA）		mEPSC amplitude(pA)
	Cont	KO		Cont	KO		Cont	KO		Cont	KO
	2997.5	2999.5		1.314	2.327		29.907	29.907		7.883	6.376
	2996.8	2993.27		1.857	2.517		29.907	29.907		8.269	6.795
	2996.6	2986.1		0.921	2.927		29.907	29.907		6.377	6.701
	2995.7	2984.1		0.99	1.051		29.297	29.907		6.281	6.451
	2995.3	2982.88		1.428	2.504		29.297	29.907		7.987	6.239
	2994.6	2981.7		2.72	2.519		28.687	29.907		7.329	7.44
	2993.9	2977.8		0.712	2.757		28.687	29.907		7.736	6.847
	2991.6	2976.5		0.722	1.44		28.687	29.907		5.298	6.963
	2982.3	2976.4		2.625	2.269		28.687	29.907		5.019	5.09
	2980.53	2973.8		1.975	3.29		28.687	29.907		7.408	10.423
	2980.5	2972.7		2.79	3.697		28.687	29.907		7.936	9.648
	2980.2	2963		1.336	4.179		28.687	29.907		4.875	9.551
	2980.1	2960.5		1.059	1.121		28.687	29.907		7.561	7.719
	2977	2957.47		2.097	2.33		28.687	29.907		8.417	9.003
	2974.5	2955.4		0.984	1.285		28.076	29.907		7.505	7.083
	2961.9	2953.22		2.383	2.223		28.076	29.907		10.892	7.081
	2961.5	2950		2.951	1.661		28.076	29.907		6.22	5.989
	2961	2949		1.059			28.076	29.297		7.236	7.668
	2959.1	2947.3		0.82			28.076	29.297		9.042	7.616
	2957.9	2942.7		1.536			28.076	29.297		5.95	1.37007
	2955.8	2940.24		1.793			28.076	29.297		7.048
	2955.1	2933.7		1.581			28.076	29.297		7.755
	2954.8	2930.1		0.798			28.076	29.297		9.222
	2954	2930					27.466	29.297
	2949.9	2921.9					27.466	29.297
	2949.3	2921.4					27.466	29.297
	2949.1	2919.6					27.466	29.297
	2945.7	2902.3	mEPSC frequency	unpaired Student’s t-test			27.466	29.297	mEPSC amplitude	unpaired Student’s t-test
	2945.1	2889	Cont	Mean ± SEM	1.58482±0.15036		27.466	29.297	Cont	Mean ± SEM	7.35852±0.29325
	2942.9	2885.13	KO	Mean ± SEM	2.35864±0.21247		27.466	29.297	KO	Mean ± SEM	7.40439±0.42420
	2940.8	2883.5			P = 0.0040		27.466	29.297			P = 0.9158
	2939.29	2882.1					27.466	29.297
	2934.8	2879.8					26.855	29.297
	2932.8	2861.1					26.855	29.297
	2932.6	2857.1					26.855	28.687
	2930.6	2852.9					26.855	28.687
	2929.1	2850.4					26.855	28.687
	2929	2849.6					26.855	28.687
	2928.4	2842.7					26.855	28.687
	2924	2841.4					26.855	28.687
	2921.18	2840.1					26.855	28.687
	2920.5	2838.8					26.855	28.687
	2914.6	2838.3					26.855	28.687
	2913.6	2836.5					26.855	28.687
	2912.5	2836					26.855	28.687
	2910.2	2828.2					26.245	28.687
	2909.6	2827					26.245	28.687
	2907.8	2824.2					26.245	28.687
	2901.3	2821.2					26.245	28.687
	2900	2815.6					26.245	28.687
	2897.2	2809.6					26.245	28.687
	2894.6	2808.2					26.245	28.076
	2891.9	2807.5					26.245	28.076
	2891.2	2795.4					26.245	28.076
	2887.8	2789.07					26.245	28.076
	2887.7	2787.9					26.245	28.076
	2886.9	2776.9					25.635	28.076
	2886.3	2776.2					25.635	28.076
	2885	2772.3					25.635	28.076
	2884.3	2771.5					25.635	28.076
	2882.7	2771.3					25.635	28.076
	2882.2	2770.83					25.635	28.076
	2881.1	2764.86					25.635	28.076
	2880.3	2763.4					25.635	28.076
	2879.1	2763.1					25.635	28.076
	2875.6	2761.7					25.635	28.076
	2875.36	2754.6					25.635	28.076
	2871.9	2752.17					25.635	27.466
	2869.8	2746.6					25.635	27.466
	2868.6	2745.9					25.635	27.466
	2865.4	2744.7					25.635	27.466
	2862.7	2739.8					25.635	27.466
	2862.09	2735.6					25.635	27.466
	2861.9	2734.89					25.635	27.466
	2861	2731.7					25.024	27.466
	2859.55	2731.5					25.024	27.466
	2854.7	2728.1					25.024	27.466
	2854.41	2724.18					25.024	27.466
	2853.63	2715.9					25.024	27.466
	2852.5	2715.3					25.024	27.466
	2849.73	2714.6					25.024	27.466
	2848.3	2714.1					25.024	26.855
	2847.6	2712					25.024	26.855
	2846.6	2711.7					25.024	26.855
	2843.5	2710.95					25.024	26.855
	2841.5	2707.4					25.024	26.855
	2840.4	2704.7					24.414	26.855
	2839.55	2702.9					24.414	26.855
	2838.82	2699.5					24.414	26.855
	2837.9	2698.9					24.414	26.855
	2837.1	2697.6					24.414	26.855
	2834.7	2691.2					24.414	26.855
	2834.1	2686.8					24.414	26.855
	2833.3	2685.23					24.414	26.855
	2832.84	2680.9					24.414	26.855
	2831.67	2676.6					24.414	26.855
	2827.8	2674.4					24.414	26.855
	2820.2	2673.77					24.414	26.855
	2819.8	2673.6					24.414	26.855
	2818.62	2667.6					24.414	26.855
	2818.2	2666.8					23.804	26.855
	2817.8	2664.2					23.804	26.855
	2817.1	2649.7					23.804	26.855
	2814.5	2647.7					23.804	26.855
	2814	2646.6					23.193	26.855
	2812.4	2639					23.193	26.855
	2812.1	2638.7					23.193	26.855
	2811.2	2638.1					23.193	26.855
	2811.06	2635.6					23.193	26.855
	2810.9	2635					23.193	26.855
	2810.5	2634.2					23.193	26.245
	2808.8	2633.81					23.193	26.245
	2807.92	2628.44					23.193	26.245
	2807.6	2626.38					23.193	26.245
	2803.5	2624.54					23.193	26.245
	2801.6	2620.7					22.583	26.245
	2797.9	2618.6					22.583	26.245
	2796.41	2617.2					22.583	26.245
	2795.5	2616.8					22.583	26.245
	2794.69	2613.4					22.583	26.245
	2794.3	2612.1					22.583	26.245
	2794.3	2609.9					22.583	26.245
	2792.2	2606.7					22.583	26.245
	2791.04	2601.2					22.583	26.245
	2787.36	2600.2					22.583	26.245
	2786.8	2600					22.583	26.245
	2785.3	2595.8					22.583	26.245
	2782.4	2592.7					21.973	26.245
	2781.9	2592.3					21.973	26.245
	2780.5	2591.9					21.973	26.245
	2775.9	2588.2					21.973	26.245
	2774.8	2583.08					21.973	26.245
	2774.2	2583					21.973	26.245
	2770.1	2577.3					21.973	25.635
	2768.7	2576.4					21.973	25.635
	2767.8	2574.6					21.973	25.635
	2766.8	2573.7					21.973	25.635
	2763.7	2572.2					21.973	25.635
	2759.66	2571.1					21.973	25.635
	2759	2570.1					21.973	25.635
	2757.8	2568.5					21.973	25.635
	2757.6	2561.5					21.973	25.635
	2757.1	2554.19					21.973	25.635
	2751.7	2550.9					21.362	25.635
	2751.7	2549.4					21.362	25.635
	2751.4	2547.34					21.362	25.635
	2750.9	2544.03					21.362	25.635
	2749.2	2542.2					21.362	25.635
	2748.3	2538					21.362	25.635
	2748.1	2535.6					21.362	25.635
	2748	2535.6					21.362	25.635
	2747.4	2532.5					21.362	25.635
	2746.8	2532					21.362	25.635
	2746.7	2530.8					21.362	25.635
	2744.8	2528.52					21.362	25.635
	2737.3	2528.1					21.362	25.635
	2736.68	2526.7					21.362	25.635
	2736.2	2523.3					21.362	25.024
	2734.6	2522.3					21.362	25.024
	2733.2	2521.9					21.362	25.024
	2731.5	2519.5					21.362	25.024
	2730.8	2513.8					21.362	25.024
	2729.97	2512.5					21.362	25.024
	2724.77	2510.3					21.362	25.024
	2724.7	2509.67					21.362	25.024
	2723.9	2508.9					21.362	25.024
	2722.6	2502.7					21.362	25.024
	2718.5	2499.1					21.362	25.024
	2717	2498.5					21.362	25.024
	2713.9	2494.27					21.362	25.024
	2711.27	2491.7					21.362	25.024
	2710.8	2491.6					21.362	25.024
	2710.8	2489.02					20.752	25.024
	2710.1	2486.6					20.752	25.024
	2709.2	2482.3					20.752	25.024
	2703.5	2480					20.752	25.024
	2701.9	2477.1					20.752	25.024
	2701.2	2476.85					20.752	24.414
	2698.7	2476.3					20.752	24.414
	2698.3	2470.9					20.752	24.414
	2697.7	2467.7					20.752	24.414
	2694.9	2467.5					20.752	24.414
	2694.5	2466.3					20.752	24.414
	2691.6	2466.1					20.752	24.414
	2689.49	2465.6					20.752	24.414
	2688.9	2464.4					20.752	24.414
	2685.62	2464.39					20.752	24.414
	2683.78	2463.9					20.752	24.414
	2682	2462.99					20.752	24.414
	2680.77	2459.9					20.752	24.414
	2680	2456.9					20.142	24.414
	2679.13	2456					20.142	24.414
	2677.5	2455.93					20.142	24.414
	2676.8	2455.3					20.142	24.414
	2676.4	2453.4					20.142	24.414
	2676.3	2452.2					20.142	24.414
	2675.5	2451.62					20.142	24.414
	2675.5	2449.15					20.142	24.414
	2672.05	2446.8					20.142	24.414
	2670.1	2446.4					20.142	24.414
	2669.1	2445.4					20.142	24.414
	2669.1	2442.1					20.142	24.414
	2668.8	2436.2					20.142	24.414
	2668.1	2434.3					20.142	24.414
	2667.1	2434.1					20.142	24.414
	2666.94	2432.9					20.142	24.414
	2666.5	2430.9					19.531	23.804
	2661.8	2429					19.531	23.804
	2661.3	2424.7					19.531	23.804
	2660	2424.1					19.531	23.804
	2659.6	2423.9					19.531	23.804
	2659	2423.6					19.531	23.804
	2655.8	2419.5					19.531	23.804
	2655.2	2419.4					19.531	23.804
	2647.7	2417.4					19.531	23.804
	2646.4	2415.8					19.531	23.804
	2645.3	2413.4					19.531	23.804
	2645.2	2412.5					19.531	23.804
	2643.2	2412.34					19.531	23.804
	2643.1	2411.3					19.531	23.804
	2639.2	2411.1					19.531	23.804
	2638.6	2406.5					19.531	23.804
	2637.06	2405.5					19.531	23.804
	2636.9	2404.4					19.531	23.804
	2634.9	2402.8					19.531	23.804
	2634.1	2401.8					19.531	23.804
	2632.7	2400.4					19.531	23.804
	2632.48	2399.6					19.531	23.804
	2630.19	2399.4					19.531	23.804
	2627.3	2398.4					19.531	23.804
	2624.73	2397.4					19.531	23.804
	2622.72	2393.2					19.531	23.804
	2622.2	2392					19.531	23.804
	2622.18	2389					19.531	23.804
	2621	2388.4					19.531	23.193
	2620.33	2388.1					19.531	23.193
	2617.8	2387.9					19.531	23.193
	2617.4	2384.1					19.531	23.193
	2616.8	2383.02					19.531	23.193
	2616.7	2381.7					18.921	23.193
	2615	2381.4					18.921	23.193
	2613.4	2378.3					18.921	23.193
	2612.5	2378.2					18.921	23.193
	2612.4	2375.2					18.921	23.193
	2610.59	2375					18.921	23.193
	2610.04	2372.9					18.921	23.193
	2607.1	2372.3					18.921	23.193
	2602	2370					18.921	23.193
	2599.7	2369.3					18.921	23.193
	2598	2368.9					18.921	23.193
	2597.4	2368.1					18.921	23.193
	2596.1	2367.9					18.921	23.193
	2591.8	2367.7					18.921	23.193
	2589	2366.81					18.921	23.193
	2588.26	2366.5					18.921	23.193
	2584	2364.1					18.921	23.193
	2583.7	2364					18.921	23.193
	2582.5	2361.9					18.921	23.193
	2582	2360.7					18.921	23.193
	2581.6	2359					18.921	23.193
	2578.7	2358					18.921	23.193
	2578.6	2356.9					18.921	22.583
	2578.3	2356.51					18.921	22.583
	2577.3	2354.8					18.921	22.583
	2571.5	2343.2					18.921	22.583
	2568.2	2340.72					18.921	22.583
	2567.1	2337.6					18.921	22.583
	2566.1	2335.8					18.921	22.583
	2565.9	2334.4					18.921	22.583
	2565.29	2333.3					18.921	22.583
	2564.5	2331.1					18.921	22.583
	2563.5	2328.5					18.921	22.583
	2561.76	2325.11					18.921	22.583
	2559.5	2321.4					18.311	22.583
	2558.8	2319.31					18.311	22.583
	2555.2	2316					18.311	22.583
	2554.94	2315.1					18.311	22.583
	2554.2	2312.54					18.311	22.583
	2553.7	2311.41					18.311	22.583
	2550.6	2311.31					18.311	22.583
	2549.2	2308.8					18.311	22.583
	2548.3	2308.6					18.311	22.583
	2548.16	2304.2					18.311	22.583
	2546	2302.3					18.311	22.583
	2543.7	2299.6					18.311	22.583
	2541.2	2299.1					18.311	22.583
	2535.7	2297.6					18.311	22.583
	2533.8	2297.3					18.311	22.583
	2532.8	2295.14					18.311	22.583
	2531.6	2293.82					18.311	22.583
	2529.1	2289.1					18.311	22.583
	2528.3	2288.3					18.311	22.583
	2528.17	2285.4					18.311	22.583
	2527.7	2280.9					18.311	22.583
	2526.7	2279.2					18.311	22.583
	2525.2	2278.2					18.311	22.583
	2524.7	2277.24					18.311	22.583
	2524.44	2276.5					18.311	22.583
	2523.7	2275.4					18.311	22.583
	2522.8	2271					18.311	22.583
	2521.5	2265.4					18.311	22.583
	2520.19	2264.73					18.311	22.583
	2519.9	2258.6					18.311	22.583
	2516	2257.4					18.311	21.973
	2515.7	2257.4					18.311	21.973
	2514.9	2255					18.311	21.973
	2510.3	2247.3					18.311	21.973
	2509.6	2246.45					18.311	21.973
	2507.5	2245					18.311	21.973
	2505	2243.3					18.311	21.973
	2501.3	2241.8					18.311	21.973
	2499.5	2241.3					18.311	21.973
	2497.5	2240					18.311	21.973
	2495.3	2239					18.311	21.973
	2494.3	2238.7					18.311	21.973
	2492.5	2237.4					17.7	21.973
	2488.9	2234.5					17.7	21.973
	2487.6	2234.5					17.7	21.973
	2487.42	2230.2					17.7	21.973
	2486.99	2230					17.7	21.973
	2486.9	2229					17.7	21.973
	2486.17	2226					17.7	21.973
	2485.9	2225.4					17.7	21.973
	2483.9	2222.79					17.7	21.973
	2483.3	2218.5					17.7	21.973
	2482.8	2217.8					17.7	21.973
	2482.3	2217.4					17.7	21.973
	2482.1	2216.6					17.7	21.973
	2482	2215					17.7	21.973
	2478.9	2215					17.7	21.973
	2476.2	2214.3					17.7	21.973
	2469	2214.2					17.7	21.973
	2467.8	2213.9					17.7	21.973
	2467.26	2213.7					17.7	21.973
	2466.5	2212.4					17.7	21.973
	2464.4	2209.56					17.7	21.973
	2463.55	2207.4					17.7	21.973
	2463.2	2207.4					17.7	21.973
	2462.6	2206.9					17.7	21.973
	2461.7	2206.8					17.7	21.973
	2461	2202.2					17.7	21.973
	2458.3	2197.1					17.7	21.973
	2458.1	2196.4					17.7	21.973
	2455.5	2195.7					17.7	21.973
	2454.59	2194.3					17.7	21.973
	2451.7	2194					17.7	21.362
	2451.7	2193.4					17.7	21.362
	2448.02	2193.2					17.7	21.362
	2442.6	2191.6					17.7	21.362
	2442.15	2190.8					17.7	21.362
	2441.6	2189.6					17.09	21.362
	2441.5	2188.2					17.09	21.362
	2440.8	2187.1					17.09	21.362
	2440.1	2184.2					17.09	21.362
	2439.15	2183.7					17.09	21.362
	2436.5	2175.9					17.09	21.362
	2433.6	2174.2					17.09	21.362
	2431.6	2173.3					17.09	21.362
	2430	2173.3					17.09	21.362
	2428.1	2172.2					17.09	21.362
	2427.3	2170.1					17.09	21.362
	2426.4	2169.8					17.09	21.362
	2418.9	2167.6					17.09	21.362
	2418.79	2167.46					17.09	21.362
	2418	2165.1					17.09	21.362
	2417.6	2163.6					17.09	21.362
	2417.4	2163.5					17.09	21.362
	2415.2	2162.9					17.09	21.362
	2415.1	2159.6					17.09	21.362
	2414	2157.1					17.09	21.362
	2412	2154					17.09	21.362
	2411.88	2153.9					17.09	21.362
	2411.2	2153.8					17.09	21.362
	2409.9	2151.8					17.09	21.362
	2408.4	2150.8					17.09	21.362
	2408.19	2147.1					17.09	21.362
	2406.8	2147					17.09	21.362
	2404.3	2143.7					17.09	21.362
	2401.8	2141.1					17.09	21.362
	2401	2140.6					17.09	21.362
	2398.5	2140.07					17.09	21.362
	2397.9	2140					17.09	21.362
	2397.4	2136.7					17.09	21.362
	2395.6	2136					17.09	21.362
	2394.47	2134.7					17.09	21.362
	2392.6	2133.4					17.09	21.362
	2392	2133.1					17.09	21.362
	2390.9	2130.7					17.09	21.362
	2390.9	2130.1					17.09	21.362
	2390.6	2129.4					17.09	21.362
	2390.1	2127.82					17.09	21.362
	2385.7	2125					17.09	21.362
	2384.3	2124.3					17.09	21.362
	2381.9	2119.8					17.09	21.362
	2380.3	2117.6					17.09	21.362
	2380	2116.6					17.09	21.362
	2379.7	2115.32					17.09	21.362
	2379.3	2113.7					17.09	21.362
	2379	2113.2					17.09	21.362
	2372.9	2112.8					17.09	21.362
	2371.64	2111.1					17.09	21.362
	2369.9	2110.1					17.09	21.362
	2368.54	2109.5					17.09	21.362
	2367.9	2109.5					17.09	20.752
	2367.62	2106.7					17.09	20.752
	2363.1	2106.07					17.09	20.752
	2362.9	2104.5					17.09	20.752
	2361.3	2103.1					17.09	20.752
	2360.83	2099.9					17.09	20.752
	2360.2	2099.8					17.09	20.752
	2359.9	2099.7					17.09	20.752
	2358	2099.4					17.09	20.752
	2357.4	2099.1					16.479	20.752
	2356.9	2096.8					16.479	20.752
	2356.4	2096.6					16.479	20.752
	2354.4	2094.5					16.479	20.752
	2354.2	2093.9					16.479	20.752
	2353.3	2091.7					16.479	20.752
	2352.3	2089.4					16.479	20.752
	2350.9	2088					16.479	20.752
	2348.3	2087.06					16.479	20.752
	2348.2	2086.7					16.479	20.752
	2347.9	2086.1					16.479	20.752
	2347.68	2083.6					16.479	20.752
	2346.7	2083.3					16.479	20.752
	2345.9	2082.8					16.479	20.752
	2345	2082.3					16.479	20.752
	2344.8	2082.02					16.479	20.752
	2344.5	2081.4					16.479	20.752
	2344.3	2081					16.479	20.752
	2344.1	2079.4					16.479	20.752
	2343.8	2079.2					16.479	20.752
	2343	2079.1					16.479	20.752
	2342.6	2078.5					16.479	20.752
	2341.6	2078					16.479	20.752
	2338.9	2076					16.479	20.752
	2338.1	2075.4					16.479	20.752
	2333.3	2074.9					16.479	20.752
	2333.1	2072.9					16.479	20.752
	2330.1	2069.18					16.479	20.752
	2329.3	2068.7					16.479	20.752
	2329	2066.7					16.479	20.752
	2328.6	2065.1					16.479	20.752
	2326.8	2063					16.479	20.752
	2326.5	2059.3					16.479	20.752
	2325.5	2059					16.479	20.752
	2325	2054.6					16.479	20.752
	2323.2	2054.5					16.479	20.752
	2322.5	2053.8					16.479	20.752
	2322.2	2053.6					16.479	20.752
	2319.9	2052.7					16.479	20.752
	2318.4	2052.2					16.479	20.752
	2317.48	2051.3					16.479	20.752
	2316	2050.7					16.479	20.752
	2314.2	2049.7					16.479	20.752
	2314.1	2046.1					16.479	20.752
	2313.9	2044.7					16.479	20.752
	2313.1	2043.7					16.479	20.752
	2312.7	2042.2					16.479	20.142
	2312.2	2041.75					16.479	20.142
	2311.52	2041.4					16.479	20.142
	2310.9	2038.7					16.479	20.142
	2310.7	2037.1					16.479	20.142
	2308.2	2035.6					16.479	20.142
	2307.9	2034.8					16.479	20.142
	2307.1	2033.5					16.479	20.142
	2304.5	2029.9					16.479	20.142
	2304.4	2028.1					16.479	20.142
	2303.9	2026.1					16.479	20.142
	2303.9	2025.8					16.479	20.142
	2302.5	2025.4					16.479	20.142
	2301.1	2025.31					16.479	20.142
	2300.2	2024.7					16.479	20.142
	2298.7	2024.4					16.479	20.142
	2296.7	2023.8					16.479	20.142
	2296.31	2021.9					16.479	20.142
	2296.3	2020.7					16.479	20.142
	2295.7	2020.53					15.869	20.142
	2293.3	2018.3					15.869	20.142
	2292.4	2017.3					15.869	20.142
	2291.5	2017.1					15.869	20.142
	2290.4	2016.8					15.869	20.142
	2290.38	2016.8					15.869	20.142
	2289.66	2015					15.869	20.142
	2289.6	2013.55					15.869	20.142
	2285.36	2013.3					15.869	20.142
	2285	2013.1					15.869	20.142
	2278.9	2012.8					15.869	20.142
	2277.4	2010.9					15.869	20.142
	2276.2	2010					15.869	20.142
	2275.8	2008.6					15.869	20.142
	2272	2007.5					15.869	20.142
	2269.2	2007					15.869	20.142
	2267.6	2006.2					15.869	20.142
	2267.3	2005.6					15.869	20.142
	2266.5	2000.7					15.869	20.142
	2266.1	2000.39					15.869	20.142
	2264.8	1999.3					15.869	20.142
	2264.7	1999.2					15.869	20.142
	2264.6	1997.93					15.869	20.142
	2264	1996.06					15.869	20.142
	2263.8	1994.7					15.869	20.142
	2262.9	1991.91					15.869	20.142
	2261.6	1991.48					15.869	20.142
	2260.8	1991.3					15.869	20.142
	2260.63	1990.7					15.869	20.142
	2259.1	1989.4					15.869	20.142
	2258.96	1988.3					15.869	20.142
	2258.2	1988.3					15.869	20.142
	2258.1	1988					15.869	20.142
	2257.8	1987					15.869	20.142
	2256.68	1985.9					15.869	20.142
	2256.6	1985.1					15.869	20.142
	2256.2	1984.9					15.869	20.142
	2256	1984.8					15.869	20.142
	2254.5	1984.4					15.869	20.142
	2251.4	1983.4					15.869	19.531
	2250.3	1982.88					15.869	19.531
	2249.4	1982.8					15.869	19.531
	2248.7	1982.5					15.869	19.531
	2248.6	1978.14					15.869	19.531
	2246.79	1978.1					15.869	19.531
	2244.7	1976.9					15.869	19.531
	2244.4	1973.7					15.869	19.531
	2243.2	1973					15.869	19.531
	2241.28	1972.44					15.869	19.531
	2239.2	1971.6					15.869	19.531
	2238.4	1971.2					15.869	19.531
	2238.2	1967.1					15.869	19.531
	2237.4	1966.4					15.869	19.531
	2235.36	1965.8					15.869	19.531
	2234	1960.9					15.869	19.531
	2233.7	1960.7					15.869	19.531
	2230.89	1956.6					15.869	19.531
	2229.3	1953.98					15.869	19.531
	2229.2	1950.54					15.869	19.531
	2229	1948.4					15.869	19.531
	2228.8	1947.6					15.869	19.531
	2227.6	1945.7					15.869	19.531
	2225.39	1944.8					15.869	19.531
	2222.6	1944.6					15.869	19.531
	2222.4	1943.2					15.869	19.531
	2220.2	1942.8					15.259	19.531
	2219.9	1942.7					15.259	19.531
	2217.6	1942.3					15.259	19.531
	2216.5	1941.41					15.259	19.531
	2214.9	1940.6					15.259	19.531
	2214.7	1940.3					15.259	19.531
	2214.4	1937.1					15.259	19.531
	2213.98	1936.8					15.259	19.531
	2213.3	1936.72					15.259	19.531
	2212.5	1935.2					15.259	19.531
	2211.7	1933.2					15.259	19.531
	2211.6	1932.4					15.259	19.531
	2211.3	1932					15.259	19.531
	2210.29	1931.8					15.259	19.531
	2210.2	1929					15.259	19.531
	2209.3	1928					15.259	19.531
	2209.1	1926.3					15.259	19.531
	2208.8	1925.37					15.259	19.531
	2207.2	1924.8					15.259	19.531
	2205.3	1924.64					15.259	19.531
	2203.9	1923.7					15.259	19.531
	2203.7	1923.69					15.259	19.531
	2201.9	1923.3					15.259	19.531
	2201.5	1922.94					15.259	19.531
	2200.53	1922.9					15.259	19.531
	2199.7	1922.4					15.259	19.531
	2199.32	1922					15.259	19.531
	2198.4	1921.7					15.259	19.531
	2198.2	1921					15.259	19.531
	2197.7	1920.55					15.259	19.531
	2197.4	1920.31					15.259	19.531
	2197.3	1917.8					15.259	19.531
	2196.8	1917.6					15.259	19.531
	2196.5	1916.96					15.259	19.531
	2196.4	1915.7					15.259	19.531
	2196	1915.5					15.259	19.531
	2195.9	1915.2					15.259	19.531
	2194.6	1915					15.259	19.531
	2194	1914.6					15.259	19.531
	2193.7	1911.8					15.259	19.531
	2192.9	1908.2					15.259	19.531
	2191.38	1906.1					15.259	19.531
	2189.7	1905.1					15.259	19.531
	2189.38	1904.5					15.259	19.531
	2188.4	1903.3					15.259	19.531
	2187	1903.2					15.259	19.531
	2184.2	1902.65					15.259	19.531
	2184.1	1901					15.259	19.531
	2181.9	1900.9					15.259	19.531
	2181.8	1900					15.259	19.531
	2179.7	1895.4					15.259	19.531
	2179.2	1895.1					15.259	19.531
	2176.9	1894.8					15.259	19.531
	2176.04	1894.4					15.259	19.531
	2172.32	1893.8					15.259	18.921
	2171.8	1892.3					15.259	18.921
	2170.7	1892.19					15.259	18.921
	2170.6	1891.5					15.259	18.921
	2169.8	1890.1					15.259	18.921
	2168.5	1887.9					15.259	18.921
	2168.2	1887.6					15.259	18.921
	2166.9	1886.2					15.259	18.921
	2166.7	1885.92					15.259	18.921
	2162.9	1885.7					15.259	18.921
	2162.6	1884.18					15.259	18.921
	2162.4	1883.9					15.259	18.921
	2159.8	1883.3					15.259	18.921
	2159.2	1881.7					15.259	18.921
	2157.36	1880.1					15.259	18.921
	2156.3	1879.3					15.259	18.921
	2155.8	1879					15.259	18.921
	2155	1879					15.259	18.921
	2154.4	1878.72					15.259	18.921
	2153	1878.4					14.648	18.921
	2152.6	1877.1					14.648	18.921
	2150.8	1877					14.648	18.921
	2149.6	1876.4					14.648	18.921
	2149.1	1875.74					14.648	18.921
	2149	1875.5					14.648	18.921
	2148.9	1873.4					14.648	18.921
	2147.9	1872.5					14.648	18.921
	2146.3	1872					14.648	18.921
	2146.26	1867.9					14.648	18.921
	2146.1	1865.8					14.648	18.921
	2145.8	1862.95					14.648	18.921
	2145.29	1862.5					14.648	18.921
	2144.7	1862.12					14.648	18.921
	2144.5	1861.7					14.648	18.921
	2143.4	1859.7					14.648	18.921
	2140.3	1858.7					14.648	18.921
	2139.9	1857.2					14.648	18.921
	2139.6	1857.15					14.648	18.921
	2137.2	1854.5					14.648	18.921
	2136	1854					14.648	18.921
	2136	1853.1					14.648	18.921
	2135	1852.37					14.648	18.921
	2134.6	1852.2					14.648	18.921
	2134.3	1851.7					14.648	18.921
	2133.8	1850.4					14.648	18.921
	2133.7	1850.4					14.648	18.921
	2131.6	1849.4					14.648	18.921
	2131	1849.2					14.648	18.921
	2130.8	1849.2					14.648	18.921
	2130.67	1849					14.648	18.921
	2129.54	1848.3					14.648	18.921
	2129	1848.1					14.648	18.921
	2128.5	1847.04					14.648	18.921
	2128.3	1846.6					14.648	18.921
	2128.1	1846.3					14.648	18.921
	2127.16	1844.2					14.648	18.921
	2124.4	1843.8					14.648	18.921
	2123.4	1843.2					14.648	18.921
	2123	1842.9					14.648	18.921
	2118.7	1842.34					14.648	18.921
	2118.6	1841.6					14.648	18.921
	2116.7	1837.9					14.648	18.921
	2113.9	1837					14.648	18.921
	2113.7	1836.84					14.648	18.921
	2112.1	1835.7					14.648	18.921
	2110.6	1833.3					14.648	18.921
	2110.5	1831.5					14.648	18.921
	2109.8	1831.1					14.648	18.921
	2109.5	1830.4					14.648	18.921
	2109.2	1830.3					14.648	18.921
	2108.2	1829.2					14.648	18.921
	2107.84	1829.1					14.648	18.921
	2107.68	1828.7					14.648	18.921
	2106.6	1828					14.648	18.921
	2105.6	1826.7					14.648	18.921
	2104.8	1826.2					14.648	18.921
	2103.9	1825.5					14.648	18.921
	2103.8	1821.5					14.648	18.921
	2102.1	1820.9					14.648	18.921
	2100.5	1820.86					14.648	18.921
	2098	1820.3					14.648	18.921
	2097.9	1820					14.648	18.921
	2096.7	1819.5					14.648	18.921
	2095.4	1819.37					14.648	18.921
	2095.2	1819.3					14.648	18.921
	2093.6	1818.5					14.648	18.921
	2090.3	1815.9					14.648	18.921
	2089.5	1815.3					14.648	18.921
	2089	1814.4					14.648	18.921
	2088.22	1812.9					14.648	18.921
	2087.8	1812.6					14.648	18.921
	2087	1812.3					14.648	18.311
	2086.2	1811.5					14.648	18.311
	2085.4	1810					14.648	18.311
	2085.4	1809.8					14.648	18.311
	2080.7	1808.8					14.648	18.311
	2080.64	1807.2					14.648	18.311
	2080.5	1807.2					14.648	18.311
	2080	1807.1					14.648	18.311
	2079.9	1805.8					14.648	18.311
	2079.7	1805.3					14.648	18.311
	2079	1802					14.648	18.311
	2078.4	1801.4					14.648	18.311
	2077.6	1801.3					14.038	18.311
	2077.6	1801.2					14.038	18.311
	2077.4	1800.5					14.038	18.311
	2076.97	1797.5					14.038	18.311
	2074.6	1795.8					14.038	18.311
	2072.3	1794.2					14.038	18.311
	2069.38	1792.1					14.038	18.311
	2065.5	1791.3					14.038	18.311
	2065.3	1789.7					14.038	18.311
	2065.1	1789.6					14.038	18.311
	2064.7	1788.4					14.038	18.311
	2064.5	1788					14.038	18.311
	2062.6	1786.4					14.038	18.311
	2062.5	1786					14.038	18.311
	2062.2	1785.5					14.038	18.311
	2061.78	1783.3					14.038	18.311
	2061.7	1781.4					14.038	18.311
	2058.39	1780.3					14.038	18.311
	2057.7	1778.88					14.038	18.311
	2056.81	1778.6					14.038	18.311
	2056.42	1777.7					14.038	18.311
	2052.1	1777.7					14.038	18.311
	2049.1	1776.5					14.038	18.311
	2048.8	1775.5					14.038	18.311
	2047.6	1775.1					14.038	18.311
	2046.5	1773.6					14.038	18.311
	2045.6	1772.05					14.038	18.311
	2044.9	1769.8					14.038	18.311
	2043.9	1769.5					14.038	18.311
	2043.8	1768.1					14.038	18.311
	2042.7	1766.46					14.038	18.311
	2040.1	1764.6					14.038	18.311
	2039.8	1763.98					14.038	18.311
	2038.1	1763.9					14.038	18.311
	2038	1763.41					14.038	18.311
	2037.76	1763.4					14.038	18.311
	2036.9	1762.9					14.038	18.311
	2036.7	1761.53					14.038	18.311
	2035.9	1760.5					14.038	18.311
	2035.3	1759.6					14.038	18.311
	2033.6	1759					14.038	18.311
	2033.6	1758.3					14.038	18.311
	2032.9	1757.5					14.038	18.311
	2032.4	1756.66					14.038	18.311
	2032.27	1756.4					14.038	18.311
	2030.1	1755.7					14.038	18.311
	2029.9	1755.4					14.038	18.311
	2029	1754.5					14.038	18.311
	2027.4	1753					14.038	18.311
	2026.9	1750.2					14.038	18.311
	2026.8	1748.5					14.038	18.311
	2026.53	1747.8					14.038	18.311
	2026.2	1746.6					14.038	18.311
	2026.2	1746.47					14.038	18.311
	2026.1	1743.8					14.038	18.311
	2026.1	1742.8					14.038	18.311
	2025.45	1742.5					14.038	18.311
	2025.1	1741.1					14.038	18.311
	2024.5	1740.4					14.038	18.311
	2023.4	1739.5					14.038	18.311
	2022.9	1739					14.038	18.311
	2022.67	1739					14.038	18.311
	2020.4	1738.4					14.038	18.311
	2020.3	1737.8					14.038	18.311
	2017.9	1737.07					14.038	18.311
	2017.5	1736.9					14.038	18.311
	2017.1	1736					14.038	18.311
	2017.1	1735.92					14.038	18.311
	2017	1734.9					14.038	18.311
	2016.84	1733.6					14.038	18.311
	2015.6	1731.8					14.038	18.311
	2015.2	1731.7					14.038	18.311
	2014.93	1729					14.038	18.311
	2013.8	1728.3					14.038	18.311
	2011.3	1727.6					14.038	18.311
	2008.1	1726.9					14.038	18.311
	2007.9	1725.97					14.038	18.311
	2007	1725.6					14.038	18.311
	2006.4	1725.5					14.038	18.311
	2005.7	1724.6					14.038	18.311
	2005.2	1722.6					14.038	18.311
	2004.7	1722.4					14.038	18.311
	2003.3	1722.3					14.038	18.311
	2002.7	1722.2					14.038	18.311
	2002.3	1721.8					14.038	18.311
	2001.33	1718					14.038	18.311
	2001.04	1718					14.038	18.311
	2000.1	1717.6					14.038	18.311
	1996.22	1716.9					14.038	18.311
	1992.24	1715					14.038	18.311
	1990.6	1713.6					14.038	18.311
	1987.3	1713.1					14.038	17.7
	1986.45	1711.4					14.038	17.7
	1985	1711.16					14.038	17.7
	1984.3	1710.5					14.038	17.7
	1983.8	1710.5					14.038	17.7
	1982.1	1710.31					14.038	17.7
	1981.7	1709.7					14.038	17.7
	1981.5	1709.7					14.038	17.7
	1981.4	1709.5					14.038	17.7
	1980.65	1708.6					14.038	17.7
	1980.3	1708.2					14.038	17.7
	1978.9	1708.1					14.038	17.7
	1977.1	1703.4					14.038	17.7
	1976.3	1701					14.038	17.7
	1976.2	1700.5					14.038	17.7
	1975.5	1698.6					14.038	17.7
	1974.38	1697.1					14.038	17.7
	1974.2	1696.9					14.038	17.7
	1974.1	1694.4					14.038	17.7
	1973.9	1694.2					13.428	17.7
	1972.76	1693.95					13.428	17.7
	1971.91	1693.2					13.428	17.7
	1971.5	1692.7					13.428	17.7
	1971	1692.5					13.428	17.7
	1969.1	1690.6					13.428	17.7
	1968.8	1690.5					13.428	17.7
	1968.1	1689.7					13.428	17.7
	1967.2	1689.6					13.428	17.7
	1966.9	1689.4					13.428	17.7
	1966.9	1688.9					13.428	17.7
	1966.8	1688.6					13.428	17.7
	1964.7	1688.44					13.428	17.7
	1964.4	1686.2					13.428	17.7
	1963.1	1684.9					13.428	17.7
	1963	1683.8					13.428	17.7
	1962.9	1683.6					13.428	17.7
	1962.9	1682.9					13.428	17.7
	1962	1682.8					13.428	17.7
	1961.68	1682.7					13.428	17.7
	1961.5	1681.5					13.428	17.7
	1961	1680.8					13.428	17.7
	1960.7	1680.7					13.428	17.7
	1960.6	1680.2					13.428	17.7
	1960.1	1679.3					13.428	17.7
	1959.9	1679.28					13.428	17.7
	1958.8	1679.1					13.428	17.7
	1958.1	1678.82					13.428	17.7
	1958	1678.4					13.428	17.7
	1957	1678.4					13.428	17.7
	1955.8	1677.4					13.428	17.7
	1955.6	1676.2					13.428	17.7
	1954.7	1675.47					13.428	17.7
	1954.53	1674.8					13.428	17.7
	1952.8	1673.9					13.428	17.7
	1951.9	1673.7					13.428	17.7
	1951.5	1672.2					13.428	17.7
	1951.09	1671.4					13.428	17.7
	1950.9	1670.6					13.428	17.7
	1949.5	1669.1					13.428	17.7
	1948.1	1669					13.428	17.7
	1947.56	1667.2					13.428	17.7
	1946.9	1667.13					13.428	17.7
	1946.5	1667					13.428	17.7
	1945.9	1666.2					13.428	17.7
	1945.8	1663.97					13.428	17.7
	1944.94	1662.62					13.428	17.7
	1943.9	1662.6					13.428	17.7
	1939.6	1662					13.428	17.7
	1939	1661.16					13.428	17.7
	1938.4	1659.8					13.428	17.7
	1937.8	1659.6					13.428	17.7
	1937.4	1656.6					13.428	17.7
	1937.2	1655.58					13.428	17.7
	1935.5	1655.4					13.428	17.7
	1934.64	1654.7					13.428	17.7
	1932.3	1653.96					13.428	17.7
	1930.5	1653.9					13.428	17.7
	1930.39	1653.6					13.428	17.7
	1930.1	1652.97					13.428	17.7
	1928.5	1652.3					13.428	17.7
	1927.4	1651.9					13.428	17.7
	1926.8	1651.39					13.428	17.7
	1926.2	1651.2					13.428	17.7
	1923.2	1651.1					13.428	17.7
	1923	1651.1					13.428	17.7
	1921.89	1651					13.428	17.7
	1920.71	1650.9					13.428	17.7
	1920.6	1650.3					13.428	17.7
	1919	1646.6					13.428	17.7
	1917.5	1645.9					13.428	17.7
	1917.4	1645.5					13.428	17.7
	1917.2	1644.6					13.428	17.7
	1917.13	1644.4					13.428	17.7
	1916.5	1643.5					13.428	17.7
	1916.2	1643.5					13.428	17.7
	1916	1642.8					13.428	17.7
	1915.4	1642					13.428	17.7
	1915.4	1641.4					13.428	17.7
	1914	1640.63					13.428	17.7
	1913	1639.6					13.428	17.7
	1911.1	1639					13.428	17.7
	1910.3	1638.5					13.428	17.7
	1909.9	1638					13.428	17.7
	1909.5	1637.5					13.428	17.7
	1908.3	1636.9					13.428	17.7
	1908.3	1636.4					13.428	17.7
	1907.9	1635.8					13.428	17.7
	1906.6	1635.3					13.428	17.7
	1905.6	1634.97					13.428	17.7
	1904.9	1634.1					13.428	17.7
	1904.38	1633.4					13.428	17.7
	1903.68	1632.7					13.428	17.09
	1902.8	1632.63					13.428	17.09
	1902.6	1632.1					13.428	17.09
	1901.2	1632.08					13.428	17.09
	1900.6	1631.3					13.428	17.09
	1900.1	1631.1					13.428	17.09
	1899.4	1630.9					13.428	17.09
	1899.2	1630.9					13.428	17.09
	1899.2	1630.6					13.428	17.09
	1897.56	1629.8					13.428	17.09
	1897.3	1629.6					13.428	17.09
	1896.46	1629.5					13.428	17.09
	1894.7	1629.2					13.428	17.09
	1894.4	1629.2					13.428	17.09
	1894.2	1628					13.428	17.09
	1894.1	1625.1					13.428	17.09
	1893.69	1623.3					13.428	17.09
	1892.7	1622.3					13.428	17.09
	1892.66	1621.4					13.428	17.09
	1892.03	1618.7					13.428	17.09
	1891.97	1617.3					13.428	17.09
	1891.8	1616.4					13.428	17.09
	1891.6	1616.1					13.428	17.09
	1891.3	1614.9					13.428	17.09
	1891	1614.77					13.428	17.09
	1890.8	1614.4					13.428	17.09
	1890.06	1613.6					13.428	17.09
	1889.8	1612.2					13.428	17.09
	1889.3	1612					13.428	17.09
	1888.6	1611.8					13.428	17.09
	1888.47	1611					13.428	17.09
	1888	1610.3					13.428	17.09
	1887.9	1610.2					13.428	17.09
	1887.71	1609.8					13.428	17.09
	1887.3	1609.2					12.817	17.09
	1886.9	1608.1					12.817	17.09
	1884.9	1607.9					12.817	17.09
	1884.41	1607.1					12.817	17.09
	1883.5	1606.24					12.817	17.09
	1881.59	1605.6					12.817	17.09
	1881	1604.3					12.817	17.09
	1880.69	1603.5					12.817	17.09
	1880.2	1603.1					12.817	17.09
	1878.8	1602.7					12.817	17.09
	1878.76	1602.7					12.817	17.09
	1878.5	1602.2					12.817	17.09
	1877	1600.31					12.817	17.09
	1876.8	1596.7					12.817	17.09
	1876.7	1596.4					12.817	17.09
	1876.55	1596.3					12.817	17.09
	1875.3	1596.1					12.817	17.09
	1875.2	1595.9					12.817	17.09
	1872.6	1595.7					12.817	17.09
	1871.84	1595.1					12.817	17.09
	1868.5	1594.4					12.817	17.09
	1868.1	1594.1					12.817	17.09
	1867.73	1594					12.817	17.09
	1865.51	1593.7					12.817	17.09
	1864.9	1593.7					12.817	17.09
	1864.47	1592.6					12.817	17.09
	1864.3	1592.6					12.817	17.09
	1864.2	1592.3					12.817	17.09
	1862.3	1591.89					12.817	17.09
	1862.28	1591.84					12.817	17.09
	1861.8	1591.6					12.817	17.09
	1861	1591.45					12.817	17.09
	1859.9	1590.99					12.817	17.09
	1859	1590.5					12.817	17.09
	1858.2	1589.9					12.817	17.09
	1857.9	1589.8					12.817	17.09
	1857.7	1587.8					12.817	17.09
	1856	1586.4					12.817	17.09
	1856	1585.8					12.817	17.09
	1855.9	1584.9					12.817	17.09
	1855.8	1584.5					12.817	17.09
	1855.5	1583.81					12.817	17.09
	1855.3	1582.91					12.817	17.09
	1854.7	1581.28					12.817	17.09
	1854.42	1580.38					12.817	17.09
	1853.4	1580.3					12.817	17.09
	1852.6	1579.1					12.817	17.09
	1851.7	1578.6					12.817	17.09
	1851.6	1577.37					12.817	17.09
	1850.3	1577.3					12.817	17.09
	1849.27	1576.5					12.817	17.09
	1848.8	1576.49					12.817	17.09
	1847.7	1575.91					12.817	17.09
	1847.6	1572.4					12.817	17.09
	1847	1572.1					12.817	17.09
	1846.8	1571.4					12.817	17.09
	1845.7	1570.2					12.817	17.09
	1845.6	1569.1					12.817	17.09
	1845.2	1569.1					12.817	17.09
	1844.7	1569					12.817	17.09
	1844.5	1568.8					12.817	17.09
	1844	1568.1					12.817	17.09
	1843.08	1567.2					12.817	17.09
	1843	1565.92					12.817	17.09
	1839.9	1564.95					12.817	17.09
	1839.79	1564.9					12.817	17.09
	1837.7	1564.6					12.817	17.09
	1836.99	1564.6					12.817	17.09
	1836.2	1563.8					12.817	17.09
	1835.63	1562.2					12.817	17.09
	1835.51	1561.6					12.817	17.09
	1835.37	1561.3					12.817	17.09
	1834.92	1561.2					12.817	17.09
	1833.1	1559.5					12.817	17.09
	1832	1559.5					12.817	17.09
	1831.8	1558.6					12.817	17.09
	1830.6	1557.44					12.817	17.09
	1829.9	1557					12.817	17.09
	1829.8	1556					12.817	17.09
	1828.97	1554.09					12.817	17.09
	1828.2	1552.1					12.817	17.09
	1827.8	1551.4					12.817	17.09
	1826.9	1549.6					12.817	17.09
	1824.5	1548.3					12.817	17.09
	1824.5	1547.9					12.817	17.09
	1824.1	1546.5					12.817	17.09
	1823.8	1546.4					12.817	17.09
	1823.3	1544.6					12.817	17.09
	1821	1543.92					12.817	17.09
	1821	1543.3					12.817	17.09
	1820.6	1541.8					12.817	17.09
	1820.2	1541.6					12.817	17.09
	1819.36	1540.8					12.817	17.09
	1819.2	1540.1					12.817	17.09
	1819.1	1539.7					12.817	17.09
	1818.6	1539.52					12.817	17.09
	1818	1538.7					12.817	16.479
	1817.7	1538.5					12.817	16.479
	1816.9	1538.32					12.817	16.479
	1816.6	1538					12.817	16.479
	1815.5	1538					12.817	16.479
	1814.1	1537.9					12.817	16.479
	1813.2	1537					12.817	16.479
	1813	1536.49					12.817	16.479
	1812.7	1536.4					12.817	16.479
	1812.6	1536.4					12.817	16.479
	1812.2	1535.4					12.817	16.479
	1812.1	1535.3					12.817	16.479
	1811.74	1534.1					12.817	16.479
	1810.04	1534.1					12.817	16.479
	1808.9	1533.6					12.817	16.479
	1808.7	1532.4					12.817	16.479
	1808.6	1531.8					12.817	16.479
	1808	1530.8					12.817	16.479
	1807.9	1529.8					12.817	16.479
	1807.54	1528.3					12.817	16.479
	1807.1	1528.1					12.817	16.479
	1805.27	1526.3					12.817	16.479
	1805.1	1524.9					12.817	16.479
	1804.88	1524.1					12.817	16.479
	1804.7	1523.4					12.817	16.479
	1804.6	1522.9					12.817	16.479
	1804.5	1522.68					12.817	16.479
	1804.4	1521.9					12.817	16.479
	1804	1519.98					12.817	16.479
	1803.9	1519.8					12.817	16.479
	1802.07	1518.86					12.817	16.479
	1800.6	1518.2					12.817	16.479
	1799.4	1517.91					12.817	16.479
	1799.37	1517.9					12.817	16.479
	1799.28	1517.4					12.817	16.479
	1799	1517.1					12.817	16.479
	1798.5	1517.1					12.817	16.479
	1797.96	1516.6					12.817	16.479
	1797.5	1515.9					12.817	16.479
	1796.9	1515.61					12.817	16.479
	1796.51	1515.6					12.817	16.479
	1796.1	1515.5					12.817	16.479
	1795.5	1514.8					12.817	16.479
	1794.8	1511					12.817	16.479
	1794.6	1509.6					12.817	16.479
	1793.27	1509.4					12.817	16.479
	1792.5	1508.65					12.817	16.479
	1792.5	1508					12.817	16.479
	1790.9	1507.1					12.207	16.479
	1788.6	1506.7					12.207	16.479
	1788	1506.3					12.207	16.479
	1787.6	1506.3					12.207	16.479
	1787.5	1505.7					12.207	16.479
	1785.7	1505.3					12.207	16.479
	1785.3	1504.2					12.207	16.479
	1783.08	1504.2					12.207	16.479
	1782.2	1502.4					12.207	16.479
	1780.5	1501.9					12.207	16.479
	1780.38	1501.5					12.207	16.479
	1779.98	1501.5					12.207	16.479
	1779.93	1501.3					12.207	16.479
	1778.84	1501.3					12.207	16.479
	1777.82	1501.3					12.207	16.479
	1777.6	1500.7					12.207	16.479
	1777.6	1500.6					12.207	16.479
	1776.8	1500.4					12.207	16.479
	1776.7	1500.4					12.207	16.479
	1775.7	1500.1					12.207	16.479
	1774.1	1499.7					12.207	16.479
	1773.9	1498.85					12.207	16.479
	1773.6	1497.2					12.207	16.479
	1773.58	1496.5					12.207	16.479
	1773.4	1496.1					12.207	16.479
	1772.64	1495.9					12.207	16.479
	1772.4	1495.8					12.207	16.479
	1772.2	1494.6					12.207	16.479
	1772	1494.4					12.207	16.479
	1771.7	1494.3					12.207	16.479
	1771.5	1493.8					12.207	16.479
	1770.9	1492.5					12.207	16.479
	1769.4	1492.15					12.207	16.479
	1769.3	1492.1					12.207	16.479
	1768.11	1490.9					12.207	16.479
	1767	1490.8					12.207	16.479
	1766.7	1486					12.207	16.479
	1766.1	1485.7					12.207	16.479
	1765	1485.5					12.207	16.479
	1764.8	1484.6					12.207	16.479
	1764	1484.34					12.207	16.479
	1760.89	1484.3					12.207	16.479
	1760.81	1483.7					12.207	16.479
	1760.4	1483.4					12.207	16.479
	1759.9	1483					12.207	16.479
	1758.85	1482.8					12.207	16.479
	1758.5	1481.6					12.207	16.479
	1757.1	1481.6					12.207	16.479
	1756.6	1481					12.207	16.479
	1756.44	1480.7					12.207	16.479
	1756.1	1480.6					12.207	16.479
	1756	1480.4					12.207	16.479
	1755	1480.2					12.207	16.479
	1754.8	1479.9					12.207	16.479
	1753.9	1479.77					12.207	16.479
	1753.37	1479.19					12.207	16.479
	1751.8	1478.2					12.207	16.479
	1751.5	1477.9					12.207	16.479
	1751.4	1477.1					12.207	16.479
	1751.2	1477					12.207	16.479
	1750.48	1475.3					12.207	16.479
	1750.46	1473.65					12.207	16.479
	1749.3	1472.5					12.207	16.479
	1749.18	1472.3					12.207	16.479
	1748.8	1472					12.207	16.479
	1748.7	1471.8					12.207	16.479
	1748.7	1471.8					12.207	16.479
	1748.37	1471.2					12.207	16.479
	1748.1	1471.1					12.207	16.479
	1748	1470.8					12.207	16.479
	1747.5	1470.6					12.207	16.479
	1747.2	1470.4					12.207	16.479
	1746.6	1470					12.207	16.479
	1745.8	1468					12.207	16.479
	1745.8	1467.8					12.207	16.479
	1745.62	1466.67					12.207	16.479
	1745.5	1464.9					12.207	16.479
	1745.5	1464.3					12.207	16.479
	1743.8	1464.1					12.207	16.479
	1743.8	1464					12.207	16.479
	1743.7	1463.4					12.207	16.479
	1743.5	1463.04					12.207	16.479
	1742.57	1462.8					12.207	16.479
	1742.3	1461					12.207	16.479
	1742.1	1460.9					12.207	16.479
	1740.7	1460.8					12.207	16.479
	1740.7	1458					12.207	16.479
	1740.4	1457.9					12.207	16.479
	1740.1	1457.3					12.207	16.479
	1739.2	1457.3					12.207	16.479
	1737.8	1457.3					12.207	16.206
	1737.6	1457.01					12.207	15.869
	1736.5	1456.9					12.207	15.869
	1735.9	1456.7					12.207	15.869
	1735.7	1456.36					12.207	15.869
	1735.5	1455.7					12.207	15.869
	1733.8	1454.3					12.207	15.869
	1733.3	1453.6					12.207	15.869
	1732.6	1453.2					12.207	15.869
	1732.6	1452.5					12.207	15.869
	1731.7	1451.8					12.207	15.869
	1731.1	1451.6					12.207	15.869
	1730.4	1451.1					12.207	15.869
	1729.53	1450.3					12.207	15.869
	1728.8	1450.26					12.207	15.869
	1728.62	1450.1					12.207	15.869
	1728.4	1448.5					12.207	15.869
	1727.6	1446.92					12.207	15.869
	1726.3	1446.7					12.207	15.869
	1725.9	1446.6					12.207	15.869
	1725.8	1441.2					12.207	15.869
	1724.9	1440.6					12.207	15.869
	1722.8	1439.1					12.207	15.869
	1722.5	1438.9					12.207	15.869
	1722.3	1438.7					12.207	15.869
	1720.7	1438.6					12.207	15.869
	1720.4	1437.8					12.207	15.869
	1719.7	1436.76					12.207	15.869
	1719.36	1436.6					12.207	15.869
	1719.1	1436.3					12.207	15.869
	1719.1	1435.3					12.207	15.869
	1717.7	1435.3					12.207	15.869
	1717.3	1434.4					12.207	15.869
	1716.3	1434.3					12.207	15.869
	1714.7	1433.3					12.207	15.869
	1714.5	1433.19					12.207	15.869
	1713.2	1433					12.207	15.869
	1713	1432.99					12.207	15.869
	1713	1431.36					12.207	15.869
	1712.2	1430.9					12.207	15.869
	1711.4	1430.1					12.207	15.869
	1711.2	1429					12.207	15.869
	1710.6	1428.4					12.207	15.869
	1710.6	1428.1					12.207	15.869
	1707.5	1427.9					12.207	15.869
	1707.4	1426.6					12.207	15.869
	1706.8	1426.2					12.207	15.869
	1705.9	1426.1					12.207	15.869
	1705.8	1426					12.207	15.869
	1705.7	1425.95					12.207	15.869
	1705.01	1425.8					12.207	15.869
	1702.1	1423.35					12.207	15.869
	1700	1423.2					12.207	15.869
	1698	1422.7					12.207	15.869
	1697.2	1422.7					12.207	15.869
	1696.7	1422.4					12.207	15.869
	1696.4	1421.5					12.207	15.869
	1694.9	1420.76					12.207	15.869
	1694.4	1418.79					12.207	15.869
	1694.1	1418.61					12.207	15.869
	1693.08	1416.4					12.207	15.869
	1692.5	1415.6					12.207	15.869
	1692.1	1414.78					12.207	15.869
	1691.9	1413.5					12.207	15.869
	1690.6	1413.2					12.207	15.869
	1690.5	1413.1					12.207	15.869
	1690.42	1412.7					12.207	15.869
	1690.1	1412.5					12.207	15.869
	1689.6	1411.3					12.207	15.869
	1687.92	1410.8					12.207	15.869
	1687.4	1410.33					12.207	15.869
	1686.5	1409.8					12.207	15.869
	1686.3	1409.5					12.207	15.869
	1686	1409.3					12.207	15.869
	1685.95	1409					12.207	15.869
	1685.9	1407.1					12.207	15.869
	1685.8	1407.01					12.207	15.869
	1684.77	1406.8					12.207	15.869
	1684.4	1405.9					12.207	15.869
	1683.8	1405.71					12.207	15.869
	1682.8	1405.3					12.207	15.869
	1682.6	1405.1					12.207	15.869
	1682.5	1405.02					12.207	15.869
	1682.1	1404.9					12.207	15.869
	1682	1404					12.207	15.869
	1681.3	1403.68					12.207	15.869
	1680.71	1402.9					12.207	15.869
	1680.7	1402.8					12.207	15.869
	1680.5	1402.8					12.207	15.869
	1680.3	1402.8					12.207	15.869
	1678.3	1402.5					12.207	15.869
	1678.2	1401.3					12.207	15.869
	1678.1	1400.9					12.207	15.869
	1676.3	1400.8					12.207	15.869
	1676.1	1399.87					12.207	15.869
	1675.01	1399.7					12.207	15.869
	1675	1399					12.207	15.869
	1674.8	1398.62					12.207	15.869
	1674.2	1398.5					12.207	15.869
	1673.9	1397.9					12.207	15.869
	1673.78	1396.5					12.207	15.869
	1672.5	1396.06					12.207	15.869
	1671.68	1395.07					12.207	15.869
	1670	1393.2					12.207	15.869
	1669.9	1390.6					12.207	15.869
	1668.57	1390.3					12.207	15.869
	1668.3	1389.9					12.207	15.869
	1667.1	1389.2					12.207	15.869
	1665.9	1388.8					12.207	15.869
	1665.7	1388.7					12.207	15.869
	1665.5	1388.6					12.207	15.869
	1665.14	1388.4					12.207	15.869
	1664.3	1387.9					12.207	15.869
	1662.8	1387.3					12.207	15.869
	1661.2	1386.9					12.207	15.869
	1660.9	1386.6					12.207	15.869
	1660.7	1386.41					12.207	15.869
	1657.4	1386.4					12.207	15.869
	1655.68	1386.4					12.207	15.869
	1655.5	1385.9					11.597	15.869
	1654.7	1385.4					11.597	15.869
	1653.63	1383.7					11.597	15.869
	1653.37	1383.2					11.597	15.869
	1653.1	1382.9					11.597	15.869
	1653	1381.7					11.597	15.869
	1650.7	1381					11.597	15.869
	1650.7	1380.4					11.597	15.259
	1650.5	1378.6					11.597	15.259
	1650.3	1378.4					11.597	15.259
	1649.7	1377.71					11.597	15.259
	1649.6	1376.1					11.597	15.259
	1649.6	1373.6					11.597	15.259
	1649.38	1373.6					11.597	15.259
	1648.6	1373.3					11.597	15.259
	1647.1	1372.8					11.597	15.259
	1646.2	1372.6					11.597	15.259
	1645.9	1372.3					11.597	15.259
	1644.9	1372.1					11.597	15.259
	1644.6	1371.5					11.597	15.259
	1644.6	1371.3					11.597	15.259
	1644.1	1370.6					11.597	15.259
	1643.78	1370.3					11.597	15.259
	1643.7	1369.3					11.597	15.259
	1643.5	1368.84					11.597	15.259
	1642.6	1366.2					11.597	15.259
	1641.4	1366.1					11.597	15.259
	1641.4	1365.5					11.597	15.259
	1641.2	1365.2					11.597	15.259
	1640.8	1365.1					11.597	15.259
	1639.1	1363.33					11.597	15.259
	1638.4	1363					11.597	15.259
	1638	1362.47					11.597	15.259
	1637.9	1362.1					11.597	15.259
	1637.9	1361.9					11.597	15.259
	1637.8	1361.6					11.597	15.259
	1636.8	1361.5					11.597	15.259
	1635.6	1361.49					11.597	15.259
	1635.5	1361.3					11.597	15.259
	1635.1	1360.6					11.597	15.259
	1634.8	1360.3					11.597	15.259
	1632.8	1360.1					11.597	15.259
	1632.4	1359.6					11.597	15.259
	1632.3	1358.7					11.597	15.259
	1632.3	1358					11.597	15.259
	1632.2	1357.8					11.597	15.259
	1631.8	1357.3					11.597	15.259
	1631.7	1356.2					11.597	15.259
	1631.6	1355.3					11.597	15.259
	1630.4	1355.1					11.597	15.259
	1629.5	1354.8					11.597	15.259
	1629.3	1354.4					11.597	15.259
	1628.5	1354.2					11.597	15.259
	1626.2	1354.1					11.597	15.259
	1625.7	1353.7					11.597	15.259
	1624.2	1353.3					11.597	15.259
	1624.2	1353					11.597	15.259
	1622	1352.02					11.597	15.259
	1621.6	1351.8					11.597	15.259
	1619.5	1351.2					11.597	15.259
	1619.2	1350.8					11.597	15.259
	1617.88	1350.4					11.597	15.259
	1617.7	1349.9					11.597	15.259
	1617.1	1349.8					11.597	15.259
	1617.1	1349.3					11.597	15.259
	1616.36	1348.9					11.597	15.259
	1615.8	1348					11.597	15.259
	1615.8	1346.9					11.597	15.259
	1614.8	1346.8					11.597	15.259
	1613.3	1346.3					11.597	15.259
	1611.2	1345.6					11.597	15.259
	1611.1	1344.3					11.597	15.259
	1610.5	1344.2					11.597	15.259
	1610	1344					11.597	15.259
	1609.5	1343.4					11.597	15.259
	1607.3	1342.9					11.597	15.259
	1606.9	1342.6					11.597	15.259
	1606.6	1342.3					11.597	15.259
	1606.03	1342.2					11.597	15.259
	1605.7	1341.9					11.597	15.259
	1605	1341.6					11.597	15.259
	1604.9	1340.6					11.597	15.259
	1604.2	1340.3					11.597	15.259
	1603.68	1340.2					11.597	15.259
	1600.4	1339.9					11.597	15.259
	1599.89	1338.7					11.597	15.259
	1599.6	1338.4					11.597	15.259
	1599.4	1338.3					11.597	15.259
	1598.4	1338.25					11.597	15.259
	1597.75	1338					11.597	15.259
	1597.2	1337.6					11.597	15.259
	1596.6	1337.4					11.597	15.259
	1595.2	1336.7					11.597	15.259
	1594.87	1336.2					11.597	15.259
	1594.7	1335.7					11.597	15.259
	1594.4	1334.7					11.597	15.259
	1594.3	1334.1					11.597	15.259
	1593.38	1334.1					11.597	15.259
	1592.9	1333.9					11.597	15.259
	1591.83	1333.8					11.597	15.259
	1590.5	1333.8					11.597	15.259
	1589.4	1333.7					11.597	15.259
	1589.4	1333.4					11.597	15.259
	1589.1	1332.7					11.597	15.259
	1588.6	1332.3					11.597	15.259
	1588.46	1332.2					11.597	15.259
	1587.2	1331.8					11.597	15.259
	1587.1	1331.5					11.597	15.259
	1586.7	1331.46					11.597	15.259
	1586.7	1328.6					11.597	15.259
	1583.9	1328.4					11.597	15.259
	1583.9	1326.8					11.597	15.259
	1583.8	1323.4					11.597	15.259
	1582.9	1323.2					11.597	15.259
	1582.3	1322.69					11.597	15.259
	1582.3	1322.5					11.597	15.259
	1582.3	1322.5					11.597	15.259
	1582.28	1321.6					11.597	15.259
	1580.9	1321.4					11.597	15.259
	1580.4	1321.2					11.597	15.259
	1579.1	1320.9					11.597	15.259
	1577.92	1320.6					11.597	15.259
	1576.8	1319.9					11.597	15.259
	1576.8	1319.69					11.597	15.259
	1576.3	1319.5					11.597	15.259
	1575.3	1318.8					11.597	15.259
	1574.55	1317.4					11.597	15.259
	1574.3	1316.5					11.597	15.259
	1573.8	1316.1					11.597	15.259
	1572.5	1316.1					11.597	15.259
	1572.49	1314.6					11.597	15.259
	1570.5	1314.5					11.597	15.259
	1570.3	1314.5					11.597	15.259
	1569.1	1314					11.597	15.259
	1568.33	1314					11.597	15.259
	1568.1	1313.5					11.597	15.259
	1567.5	1313.3					11.597	15.259
	1567.2	1311.9					11.597	15.259
	1565	1311.6					11.597	15.259
	1564.8	1310.8					11.597	15.259
	1564.7	1310.7					11.597	15.259
	1564.42	1310.3					11.597	15.259
	1564.2	1310					11.597	15.259
	1563.5	1309					11.597	15.259
	1562.7	1308.2					11.597	15.259
	1562.1	1307.2					11.597	15.259
	1562.04	1307.2					11.597	15.259
	1561.8	1306.73					11.597	15.259
	1561.1	1306.7					11.597	15.259
	1560	1306.7					11.597	15.259
	1559.5	1306.5					11.597	15.259
	1558.2	1306.2					11.597	15.259
	1558	1306.2					11.597	15.259
	1557.9	1306.1					11.597	15.259
	1557.67	1305.7					11.597	15.259
	1556.7	1304.8					11.597	15.259
	1556.4	1304					11.597	15.259
	1556.2	1303.3					11.597	15.259
	1556.2	1302.9					11.597	15.259
	1556.13	1302.6					11.597	15.259
	1556	1302.3					11.597	15.259
	1554.37	1302.3					11.597	15.259
	1553.4	1301.5					11.597	15.259
	1553.3	1301					11.597	15.259
	1551.9	1300.9					11.597	15.259
	1551.8	1300.8					11.597	15.259
	1551.6	1300.4					11.597	15.259
	1551.3	1300.2					11.597	15.259
	1551.1	1299.3					11.597	15.259
	1550	1299.3					11.597	15.259
	1549.5	1299.26					11.597	15.259
	1549	1297					11.597	15.259
	1547.4	1297					11.597	15.259
	1547.34	1297					11.597	15.259
	1547.1	1296.9					11.597	15.259
	1546	1296.7					11.597	15.259
	1545	1294.5					11.597	15.259
	1544.9	1294.4					11.597	15.259
	1544.7	1292.7					11.597	15.259
	1544.07	1292					11.597	15.259
	1543.5	1291.8					11.597	15.259
	1543.4	1291.8					11.597	15.259
	1542.2	1291.76					11.597	15.259
	1540.7	1290.8					11.597	15.259
	1539.62	1290.6					11.597	15.259
	1539.02	1289.88					11.597	14.648
	1538.7	1289.7					11.597	14.648
	1538.1	1289.5					11.597	14.648
	1538	1289.37					11.597	14.648
	1536.8	1287.6					11.597	14.648
	1536.4	1286.9					11.597	14.648
	1536.3	1286.8					11.597	14.648
	1536	1286.8					11.597	14.648
	1535.4	1286.3					11.597	14.648
	1535.2	1286.1					11.597	14.648
	1535.2	1285.9					11.597	14.648
	1535.11	1285.81					11.597	14.648
	1534.4	1285.6					11.597	14.648
	1534.4	1285.5					11.597	14.648
	1533.4	1283.9					11.597	14.648
	1533.19	1283.5					11.597	14.648
	1532.5	1283.3					11.597	14.648
	1532.2	1282.8					11.597	14.648
	1531.8	1281.5					11.597	14.648
	1531.1	1280.7					11.597	14.648
	1531.09	1280					11.597	14.648
	1530.8	1277.8					11.597	14.648
	1530.8	1277.8					11.597	14.648
	1529.5	1277.15					11.597	14.648
	1529.28	1276.9					11.597	14.648
	1528.9	1276.7					11.597	14.648
	1528.2	1274					11.597	14.648
	1527.8	1273.9					11.597	14.648
	1527.8	1273.6					11.597	14.648
	1527.05	1273.6					11.597	14.648
	1526.7	1271.9					11.597	14.648
	1526.3	1271.3					11.597	14.648
	1526.2	1271.1					11.597	14.648
	1525.7	1271.1					11.597	14.648
	1525.5	1270.1					11.597	14.648
	1525.2	1269.92					11.597	14.648
	1524.7	1269.2					11.597	14.648
	1524.5	1269.04					11.597	14.648
	1523.19	1268.7					11.597	14.648
	1522.9	1267.1					11.597	14.648
	1522.1	1267.1					11.597	14.648
	1520.89	1266.9					11.597	14.648
	1520.2	1266.8					11.597	14.648
	1520	1266.1					11.597	14.648
	1519.7	1265.4					11.597	14.648
	1519.23	1264.9					11.597	14.648
	1518.6	1264.9					11.597	14.648
	1518.5	1264.8					11.597	14.648
	1518.2	1264.6					11.597	14.648
	1518.1	1264					11.597	14.648
	1517.7	1263.9					11.597	14.648
	1517.58	1263.3					11.597	14.648
	1517.4	1263					11.597	14.648
	1515.2	1262.9					11.597	14.648
	1514.86	1262.9					11.597	14.648
	1513.12	1262.6					11.597	14.648
	1513.1	1262.4					11.597	14.648
	1511.68	1262.4					11.597	14.648
	1511.5	1262.2					11.597	14.648
	1511	1261.6					11.597	14.648
	1510.8	1260.8					11.597	14.648
	1510.7	1260.2					11.597	14.648
	1510.7	1260.2					11.597	14.648
	1509.7	1259.8					11.597	14.648
	1509.6	1259.2					11.597	14.648
	1508.72	1258.8					11.597	14.648
	1508.7	1258.7					11.597	14.648
	1507.4	1256.2					11.597	14.648
	1506.5	1254.7					11.597	14.648
	1505.8	1254.7					11.597	14.648
	1504.6	1254.6					11.597	14.648
	1504.4	1254.5					11.597	14.648
	1504.2	1252.7					11.597	14.648
	1503.6	1252.7					11.597	14.648
	1501.7	1252.6					11.597	14.648
	1501.7	1252.49					11.597	14.648
	1501.6	1250.6					10.986	14.648
	1501.1	1249.71					10.986	14.648
	1501	1249					10.986	14.648
	1500.86	1248.4					10.986	14.648
	1500.8	1247.9					10.986	14.648
	1500.3	1246.9					10.986	14.648
	1499.65	1245.9					10.986	14.648
	1498.37	1245.9					10.986	14.648
	1498.33	1245					10.986	14.648
	1498.2	1245					10.986	14.648
	1497.6	1243.5					10.986	14.648
	1496.7	1243.34					10.986	14.648
	1496.2	1242.7					10.986	14.648
	1496.1	1242.6					10.986	14.648
	1495.11	1242.6					10.986	14.648
	1494.3	1242.5					10.986	14.648
	1493.8	1242.15					10.986	14.648
	1492.9	1242.1					10.986	14.648
	1492.8	1241.91					10.986	14.648
	1492.1	1241.8					10.986	14.648
	1491.68	1241.51					10.986	14.648
	1491.17	1241.5					10.986	14.648
	1490.6	1241.1					10.986	14.648
	1490.4	1240.8					10.986	14.648
	1490.3	1240.68					10.986	14.648
	1490.2	1240.5					10.986	14.648
	1489.8	1240.3					10.986	14.648
	1489.57	1240					10.986	14.648
	1489	1239.8					10.986	14.648
	1488.3	1239.4					10.986	14.648
	1487.9	1238.9					10.986	14.648
	1487.4	1238.7					10.986	14.648
	1487.3	1238.2					10.986	14.648
	1486.9	1238.2					10.986	14.648
	1486.8	1237.6					10.986	14.648
	1485.69	1236.3					10.986	14.648
	1484.7	1235.8					10.986	14.648
	1484.7	1235.79					10.986	14.648
	1483.75	1234.94					10.986	14.648
	1482.7	1234.9					10.986	14.648
	1482.3	1234.8					10.986	14.648
	1480.3	1234.5					10.986	14.648
	1480.1	1234.3					10.986	14.648
	1479.6	1234.11					10.986	14.648
	1477	1234					10.986	14.648
	1476.6	1233.7					10.986	14.648
	1476.2	1233.61					10.986	14.648
	1476	1233.5					10.986	14.648
	1475.8	1233.5					10.986	14.648
	1475.73	1232.5					10.986	14.648
	1475.49	1232.3					10.986	14.648
	1474.9	1232.1					10.986	14.648
	1474.4	1232					10.986	14.648
	1474.2	1231.9					10.986	14.648
	1473.7	1231.9					10.986	14.648
	1473.27	1231.5					10.986	14.648
	1472.83	1231.23					10.986	14.648
	1472.06	1231.1					10.986	14.648
	1470	1231.1					10.986	14.648
	1468.4	1230.5					10.986	14.648
	1468.2	1230.36					10.986	14.648
	1467.7	1230.2					10.986	14.648
	1466.9	1229.5					10.986	14.648
	1466.8	1229.1					10.986	14.648
	1465.8	1228.76					10.986	14.648
	1465.5	1228.7					10.986	14.648
	1465.2	1228.5					10.986	14.648
	1464.9	1228.3					10.986	14.648
	1464.11	1227.5					10.986	14.648
	1463.6	1226.6					10.986	14.648
	1463.4	1226					10.986	14.648
	1463.2	1225.1					10.986	14.648
	1462.7	1224.1					10.986	14.648
	1462.5	1224.1					10.986	14.648
	1462.38	1223.8					10.986	14.648
	1462.3	1223.8					10.986	14.648
	1461.7	1222.8					10.986	14.648
	1461.4	1222.3					10.986	14.648
	1461	1222					10.986	14.648
	1460.6	1221.6					10.986	14.648
	1460.6	1221.6					10.986	14.648
	1460.4	1221.3					10.986	14.648
	1459.8	1221.3					10.986	14.648
	1458.9	1221.3					10.986	14.648
	1458.67	1221.1					10.986	14.648
	1458.5	1220.95					10.986	14.648
	1458.4	1220.2					10.986	14.648
	1457	1219.1					10.986	14.648
	1456.6	1219.08					10.986	14.648
	1456.3	1218.8					10.986	14.648
	1455.4	1218.4					10.986	14.648
	1455.3	1217.9					10.986	14.648
	1454.8	1217.5					10.986	14.648
	1454.5	1216.96					10.986	14.648
	1454.3	1216.33					10.986	14.648
	1454.3	1216					10.986	14.648
	1453.9	1215.5					10.986	14.648
	1453.7	1214.5					10.986	14.648
	1452.5	1214.5					10.986	14.648
	1452.3	1213.97					10.986	14.648
	1452.2	1213.1					10.986	14.648
	1452.1	1212.3					10.986	14.648
	1452.1	1212.27					10.986	14.648
	1451.6	1212					10.986	14.648
	1451.51	1211.9					10.986	14.648
	1450.2	1210.75					10.986	14.648
	1449.9	1210.66					10.986	14.648
	1449.7	1210.3					10.986	14.648
	1449.08	1210					10.986	14.648
	1448.9	1209.66					10.986	14.648
	1448.2	1209.6					10.986	14.648
	1448	1209.3					10.986	14.648
	1447.57	1209.2					10.986	14.648
	1445.9	1209.2					10.986	14.648
	1445.8	1209.1					10.986	14.648
	1445.2	1208.7					10.986	14.648
	1444	1208.56					10.986	14.648
	1443.3	1208.3					10.986	14.648
	1442.2	1208.1					10.986	14.648
	1442	1207.8					10.986	14.648
	1441.5	1207.34					10.986	14.648
	1440.9	1207.2					10.986	14.648
	1440.81	1207					10.986	14.648
	1440.8	1206.9					10.986	14.648
	1440.3	1206.8					10.986	14.648
	1440.2	1206.7					10.986	14.648
	1439.93	1206.6					10.986	14.648
	1439.2	1206.3					10.986	14.648
	1438.8	1205.6					10.986	14.648
	1437.3	1205.4					10.986	14.648
	1437	1204.9					10.986	14.648
	1436.3	1204.4					10.986	14.648
	1436.3	1204.3					10.986	14.648
	1436.1	1204.1					10.986	14.648
	1436.1	1203.4					10.986	14.648
	1436	1202.96					10.986	14.648
	1436	1202.82					10.986	14.648
	1435.8	1202.05					10.986	14.648
	1435.75	1201.1					10.986	14.648
	1435.2	1201					10.986	14.648
	1434.88	1200.4					10.986	14.648
	1434.1	1200.2					10.986	14.648
	1434	1199.3					10.986	14.648
	1433.6	1199.1					10.986	14.648
	1433.52	1198.5					10.986	14.648
	1433.1	1197.95					10.986	14.648
	1433.1	1197.64					10.986	14.648
	1433	1197.3					10.986	14.648
	1432.5	1196.7					10.986	14.648
	1432	1196.4					10.986	14.648
	1430.9	1195.7					10.986	14.648
	1430.8	1195.5					10.986	14.648
	1430.72	1195.09					10.986	14.648
	1430.3	1195					10.986	14.648
	1430	1194.61					10.986	14.648
	1429.7	1193.8					10.986	14.648
	1429.5	1193.1					10.986	14.648
	1429.33	1192.5					10.986	14.648
	1429.3	1192.3					10.986	14.648
	1429.3	1192.26					10.986	14.648
	1428.5	1192.2					10.986	14.648
	1427.7	1191.6					10.986	14.648
	1427.1	1191.3					10.986	14.648
	1427.1	1191.1					10.986	14.648
	1426.7	1191					10.986	14.648
	1426.7	1190.9					10.986	14.648
	1426.5	1190.7					10.986	14.648
	1426.4	1190.4					10.986	14.648
	1426.3	1190					10.986	14.648
	1426	1187.5					10.986	14.648
	1425.56	1187.5					10.986	14.038
	1425.18	1187.3					10.986	14.038
	1425.02	1187.1					10.986	14.038
	1424.1	1186.4					10.986	14.038
	1424	1185.4					10.986	14.038
	1423.83	1185.29					10.986	14.038
	1423.8	1185.11					10.986	14.038
	1423.7	1185.1					10.986	14.038
	1423.3	1185					10.986	14.038
	1422.9	1184.88					10.986	14.038
	1422.86	1184.7					10.986	14.038
	1422.36	1184.7					10.986	14.038
	1421.7	1184.2					10.986	14.038
	1421.4	1183.86					10.986	14.038
	1421.2	1183.65					10.986	14.038
	1420.96	1183.5					10.986	14.038
	1420.5	1182.9					10.986	14.038
	1420.02	1182.9					10.986	14.038
	1419.3	1182.6					10.986	14.038
	1419.1	1182.5					10.986	14.038
	1418.9	1182.5					10.986	14.038
	1417.8	1182.3					10.986	14.038
	1416.87	1182.3					10.986	14.038
	1416.57	1181.5					10.986	14.038
	1416.54	1181.2					10.986	14.038
	1416	1181					10.986	14.038
	1415.8	1180.8					10.986	14.038
	1415.5	1180.3					10.986	14.038
	1414.5	1180.08					10.986	14.038
	1414.02	1179.9					10.986	14.038
	1414	1179.4					10.986	14.038
	1413.7	1178.95					10.986	14.038
	1412.7	1178.7					10.986	14.038
	1412.6	1178.3					10.986	14.038
	1411.84	1178.3					10.986	14.038
	1411.5	1178.3					10.986	14.038
	1411.4	1177.8					10.986	14.038
	1410.6	1177.6					10.986	14.038
	1410.4	1177.4					10.986	14.038
	1409.38	1177.29					10.986	14.038
	1409	1177.2					10.986	14.038
	1408.7	1177.1					10.986	14.038
	1408.5	1177.1					10.986	14.038
	1408.4	1176.8					10.986	14.038
	1406.7	1176.65					10.986	14.038
	1405.2	1175.8					10.986	14.038
	1404.5	1175.5					10.986	14.038
	1404.43	1175.2					10.986	14.038
	1403.6	1175.2					10.986	14.038
	1403.1	1174.5					10.986	14.038
	1402.42	1174.1					10.986	14.038
	1400.99	1174					10.986	14.038
	1400.6	1173.3					10.986	14.038
	1400.5	1173.3					10.986	14.038
	1399.8	1172.9					10.986	14.038
	1399.02	1172.41					10.986	14.038
	1399	1172.2					10.986	14.038
	1398.5	1171.4					10.986	14.038
	1398.1	1171.3					10.986	14.038
	1398	1171.03					10.986	14.038
	1397.9	1170.5					10.986	14.038
	1397.7	1170.48					10.986	14.038
	1396.8	1168.8					10.986	14.038
	1396.65	1168.4					10.986	14.038
	1396.5	1168.2					10.986	14.038
	1396.4	1168.1					10.986	14.038
	1396.4	1168.1					10.986	14.038
	1396	1167.92					10.986	14.038
	1395.6	1167.9					10.986	14.038
	1395.4	1167.7					10.986	14.038
	1395.3	1167.7					10.986	14.038
	1395	1167.5					10.986	14.038
	1394.3	1167.4					10.986	14.038
	1394.2	1167.1					10.986	14.038
	1393.8	1166.8					10.986	14.038
	1393.4	1166.4					10.986	14.038
	1392.6	1166.2					10.986	14.038
	1392.5	1165.8					10.986	14.038
	1392.1	1165.6					10.986	14.038
	1392	1165.2					10.986	14.038
	1391.5	1164.7					10.986	14.038
	1390.8	1164.6					10.986	14.038
	1390.7	1164.2					10.986	14.038
	1390.5	1163.3					10.986	14.038
	1390.2	1163.1					10.986	14.038
	1389.55	1162.7					10.986	14.038
	1388.2	1162.5					10.986	14.038
	1388	1162.3					10.986	14.038
	1388	1161.7					10.986	14.038
	1387.5	1161.3					10.986	14.038
	1387	1161.2					10.986	14.038
	1386.8	1160.5					10.986	14.038
	1386.2	1160.2					10.986	14.038
	1386.1	1160					10.986	14.038
	1386.1	1159.9					10.986	14.038
	1386	1159.5					10.986	14.038
	1385.82	1159					10.986	14.038
	1385.7	1158.9					10.986	14.038
	1385.5	1158.3					10.986	14.038
	1385.18	1158.3					10.986	14.038
	1384.8	1158.2					10.986	14.038
	1384.1	1157.09					10.986	14.038
	1384.1	1156.9					10.986	14.038
	1383.2	1156.46					10.986	14.038
	1382.8	1156					10.986	14.038
	1382.48	1155.3					10.986	14.038
	1381.71	1155.1					10.986	14.038
	1381.1	1154.9					10.986	14.038
	1380.9	1154.6					10.986	14.038
	1380.2	1153.5					10.986	14.038
	1378.7	1153.5					10.986	14.038
	1378.5	1153.4					10.986	14.038
	1378.05	1152					10.986	14.038
	1377.2	1151.7					10.986	14.038
	1376.8	1151.4					10.986	14.038
	1376.5	1150.32					10.986	14.038
	1376.2	1149.7					10.376	14.038
	1376.03	1148.5					10.376	14.038
	1374.9	1148.2					10.376	14.038
	1374.9	1148.08					10.376	14.038
	1374	1147.39					10.376	14.038
	1373.6	1147.1					10.376	14.038
	1373.6	1146.8					10.376	14.038
	1373.1	1146.6					10.376	14.038
	1372.8	1145.9					10.376	14.038
	1372.7	1145.9					10.376	14.038
	1371.4	1145.9					10.376	14.038
	1370.7	1145.5					10.376	14.038
	1370.5	1145.45					10.376	14.038
	1369.9	1144.9					10.376	14.038
	1369.4	1144.5					10.376	14.038
	1369.05	1144.1					10.376	14.038
	1368.99	1142.1					10.376	14.038
	1368.8	1141.95					10.376	14.038
	1368.8	1141.56					10.376	14.038
	1368.5	1141.5					10.376	14.038
	1367.9	1141.4					10.376	14.038
	1367.3	1141.4					10.376	14.038
	1366.3	1141.2					10.376	14.038
	1365.9	1139.9					10.376	14.038
	1365.7	1139					10.376	14.038
	1365.6	1139					10.376	14.038
	1365.5	1138.9					10.376	14.038
	1365.29	1138.1					10.376	14.038
	1364.3	1137.69					10.376	14.038
	1364.1	1137.4					10.376	14.038
	1363.7	1137.3					10.376	14.038
	1363.5	1137.2					10.376	14.038
	1362.6	1137.1					10.376	14.038
	1362.5	1137					10.376	14.038
	1361.8	1136.6					10.376	14.038
	1361.73	1136.5					10.376	14.038
	1360.2	1135.6					10.376	14.038
	1359.6	1135.5					10.376	14.038
	1359.2	1135.5					10.376	14.038
	1358.8	1135.49					10.376	14.038
	1357.97	1135.4					10.376	14.038
	1357.4	1135.4					10.376	14.038
	1357.3	1134.7					10.376	14.038
	1355.6	1134.6					10.376	14.038
	1352.9	1134.4					10.376	14.038
	1352.65	1133.8					10.376	14.038
	1352.62	1133.3					10.376	14.038
	1352.5	1133.1					10.376	14.038
	1352.2	1132					10.376	14.038
	1351.21	1131.6					10.376	14.038
	1350.8	1131.4					10.376	14.038
	1350.2	1131.1					10.376	14.038
	1349.93	1130.8					10.376	14.038
	1349.3	1129.9					10.376	14.038
	1348.9	1129.8					10.376	14.038
	1348.7	1129.8					10.376	14.038
	1348.5	1129.4					10.376	14.038
	1348	1129.18					10.376	14.038
	1346.9	1128.99					10.376	14.038
	1346.1	1128.9					10.376	14.038
	1345.6	1128.3					10.376	14.038
	1344.7	1127.9					10.376	14.038
	1344.5	1127.3					10.376	14.038
	1343.87	1126.7					10.376	14.038
	1343.6	1126.6					10.376	14.038
	1343.5	1126.4					10.376	14.038
	1343.4	1125.9					10.376	14.038
	1343.4	1125.6					10.376	14.038
	1342.6	1124.7					10.376	14.038
	1342.4	1124.6					10.376	14.038
	1342.4	1124.5					10.376	14.038
	1342.1	1124.2					10.376	14.038
	1341.7	1123.4					10.376	14.038
	1340.4	1122.7					10.376	14.038
	1339.9	1122.1					10.376	14.038
	1339.2	1121.9					10.376	14.038
	1338.5	1121.6					10.376	14.038
	1338.26	1121.6					10.376	14.038
	1338.2	1121.5					10.376	14.038
	1336.8	1121.43					10.376	14.038
	1335.9	1120.7					10.376	14.038
	1335.9	1116.8					10.376	14.038
	1335.54	1116.12					10.376	14.038
	1335.5	1116					10.376	14.038
	1335.2	1115.7					10.376	14.038
	1335.12	1115.6					10.376	14.038
	1335.1	1114.7					10.376	14.038
	1334.4	1114.43					10.376	14.038
	1334.1	1114.34					10.376	14.038
	1333.6	1113.5					10.376	14.038
	1332.88	1113.4					10.376	14.038
	1332.79	1113.4					10.376	14.038
	1332.3	1113.09					10.376	14.038
	1332.3	1113					10.376	14.038
	1332	1112.9					10.376	14.038
	1331.5	1112.4					10.376	14.038
	1331.2	1112.4					10.376	14.038
	1330.9	1112.11					10.376	14.038
	1330.77	1112.1					10.376	14.038
	1330.21	1111.6					10.376	14.038
	1330.2	1111.6					10.376	14.038
	1329.41	1111.2					10.376	14.038
	1329.12	1110.5					10.376	14.038
	1329.1	1109.9					10.376	14.038
	1329	1109.5					10.376	14.038
	1328.8	1109.43					10.376	14.038
	1328.6	1108.8					10.376	14.038
	1327.63	1108.7					10.376	14.038
	1327.4	1108.5					10.376	14.038
	1327.31	1108.4					10.376	14.038
	1327.02	1108.1					10.376	14.038
	1327	1107.4					10.376	14.038
	1326.93	1107.3					10.376	14.038
	1326	1107.2					10.376	14.038
	1325.81	1106.2					10.376	14.038
	1325.5	1106.03					10.376	14.038
	1325.2	1105.9					10.376	14.038
	1324.8	1105.7					10.376	14.038
	1324.6	1105.6					10.376	14.038
	1324.51	1105.41					10.376	14.038
	1324.4	1105.1					10.376	14.038
	1324.1	1104.6					10.376	14.038
	1324.1	1104.3					10.376	14.038
	1323.9	1104.2					10.376	14.038
	1323.69	1104					10.376	14.038
	1323.6	1104					10.376	14.038
	1323.6	1104					10.376	14.038
	1323.36	1103.92					10.376	14.038
	1323.3	1102.8					10.376	14.038
	1323.1	1102.5					10.376	14.038
	1322.6	1102.29					10.376	14.038
	1322.08	1102.2					10.376	14.038
	1321	1102.1					10.376	13.428
	1320.68	1101.89					10.376	13.428
	1319.3	1101.8					10.376	13.428
	1319.25	1101.8					10.376	13.428
	1319.22	1101.7					10.376	13.428
	1319.1	1100.9					10.376	13.428
	1318.83	1100.9					10.376	13.428
	1318.15	1100.5					10.376	13.428
	1317.99	1100.37					10.376	13.428
	1317.2	1100.2					10.376	13.428
	1316.3	1100.1					10.376	13.428
	1315.6	1099.9					10.376	13.428
	1315.5	1099.4					10.376	13.428
	1313.8	1099.4					10.376	13.428
	1313.2	1099.3					10.376	13.428
	1312	1099.1					10.376	13.428
	1312	1099					10.376	13.428
	1311.5	1098.9					10.376	13.428
	1311.4	1098.7					10.376	13.428
	1311.1	1098.4					10.376	13.428
	1310.6	1098.2					10.376	13.428
	1310.3	1097.9					10.376	13.428
	1310.3	1097.3					10.376	13.428
	1310	1097.2					10.376	13.428
	1309.94	1096.9					10.376	13.428
	1309.5	1096.89					10.376	13.428
	1308.5	1096.7					10.376	13.428
	1308.4	1096.63					10.376	13.428
	1307.99	1096.2					10.376	13.428
	1307.27	1096.1					10.376	13.428
[truncated: 21,044 more rows]

## Sheet: Sheet5
	Open field test
	Distance（cm）			Velocity（cm/s）		Time into centre region（s）			Frequency into centre region
	CONT	KO		CONT	KO		CONT	KO		CONT	KO
	2197.8	3169.4		3.663	5.28233		114.56	121.4		52	51
	2278.1	3452.3		3.79683	5.75383		194.24	100.72		82	58
	2801.9	2583.4		4.66983	4.30567		139.08	82.08		65	77
	1756.5	1909.5		2.9275	3.1825		190.48	48.28		37	36
	2067.5	1867.8		3.44583	3.113		139.04	41.8		42	27
	2716.8	2143.8		4.528	3.573		133.08	34.16		63	29
	2472.4	1979.3		4.12067	3.29883		112.68	59.12		44	41
	2515.4	1934.5		4.19233	3.22417		59.4	81.88		51	36
	4007.9	2955.2		6.67983	4.92533		72.24	24.32		84	21
	2960.4	1583.7		4.934	2.6395		65.64	19.04		46	15
	2741.9	4048.8		4.56983	6.748		127.08	46.36		36	37
	1893.9			3.1565			59.32			33
	2360.5			3.93417			179.6			70
	2956.6			4.92767			186.4			58
Distance	unpaired Student’s t-test		Velocity	unpaired Student’s t-test		Time into centre region	unpaired Student’s t-test		Frequency into centre region	unpaired Student’s t-test
Cont	Mean ± SEM	2551.97142±150.48	Cont	Mean ± SEM	4.253292±0..25080	Cont	Mean ± SEM	126.63143±13.145	Cont	Mean ± SEM	54.5±4.4037
KO	Mean ± SEM	2511.60909±238.79	KO	Mean ± SEM	4.18602±0.39798	KO	Mean ± SEM	59.92364±9.8480	KO	Mean ± SEM	38.90909±5.3248
		P = 0.8828			P = 0.8828			P = 0.0008			P = 0.0325

## Sheet: Sheet6
O maze
	Closed arms (s)				Open arms (s)
	Cont	KO			Cont	KO
	438.64	498.4			141.52	96.44
	450.76	404.08			148.92	145.96
	477.48	521.72			113.6	65.52
	516.88	515.56			83.16	84.12
	597.76	503.64			0.44	95.8
	493.04	397.24			106.56	199.32
	388.08	464.68			209.44	135
	468.8	391.32			122.32	207
	330.68	311.92			267.08	288.12
	362.96	308.4			229.76	289.72
	427.16	484.92			169.6	115.04
	446.24				153.8
	398.36				201.68
	383.96				213.48
Closed arms	unpaired Student’s t-test			Open arms	unpaired Student’s t-test
Cont	Mean ± SEM	441.48571±18.396		Cont	Mean ± SEM	154.38286±18.355
KO	Mean ± SEM	436.53455±23.656		KO	Mean ± SEM	156.54909±23.847
		P = 0.8681				P = 0.9422

## Sheet: Sheet7
Elevated plus maze
	Closed arms (s)				Open arms (s)
	Cont	KO			Cont	KO
	466.96	553.76			13.12	5.12
	452.72	326			5.68	44.08
	389.84	432.64			48.4	13.12
	218.24	518.4			94.16	6.64
	498.48	423.68			0.32	13.68
	359.04	476.64			36.88	21.76
	485.92	354.56			25.92	41.12
	350.32	457.44			65.04	29.84
	517.04	362.24			0.56	46.88
	354.08	352.32			55.6	112.4
	229.2	393.84			25.12	27.04
	440.48				16.72
	445.04				55.44
	528.56				13.44
Closed arms	unpaired Student’s t-test			Open arms	unpaired Student’s t-test
Cont	Mean ± SEM	409.70851±26.258		Cont	Mean ± SEM	32.6±7.4322
KO	Mean ± SEM	422.86545±22.154		KO	Mean ± SEM	32.88±9.0945
		P = 0.7150				P = 0.9810

## Sheet: Sheet8
Novel object investigation test
Time into centre region（s）			Frequency into centre region
	CONT	KO		CONT	KO
	102.16	119.24		30	43
	149.84	111.6		88	47
	153.8	80.36		86	51
	96.04	115.8		27	41
	134.4	77.44		17	21
	119.56	62.8		39	17
	114.6	98.4		72	67
	153.92	95.12		69	62
	98.44	100.32		37	20
	81.8	67		45	53
	136.72	104.4		62	12
	144.72			63
	110.12			67
	116.4			22
Time into centre region	unpaired Student’s t-test		Frequency into centre region	unpaired Student’s t-test
Cont	Mean ± SEM	122.32286±6.2732	Cont	Mean ± SEM	51.71429±6.3171
KO	Mean ± SEM	93.86182±5.8413	KO	Mean ± SEM	39.45455±5.7467
		P = 0.0036			P = 0.1754

## Sheet: Sheet9
S curve test
Incubation (s)			Exploration time (s)
	Cont	KO		Cont	KO
	10.619	83.188		2.505	6.259
	13.314	10.66		1.434	3.109
	18.314	81.087		1.997	3.797
	10.108	11.593		0.744	6.391
	25.44	14.433		2.075	5.579
	10.769	47.919		2.359	4.197
	10.33	36.262		2.147	4.392
	13.169	34.998		1.912	4.743
	9.742	40.018		2.326	2.119
	21.309			2.611
	8.721			2.056
	12.751			4.721
	16.207			2.241
Incubation	unpaired Student’s t-test		Exploration time	unpaired Student’s t-test
Cont	Mean ± SEM	13.90715±1.4025	Cont	Mean ± SEM	2.24061±0.24689
KO	Mean ± SEM	40.01756±9.1108	KO	Mean ± SEM	4.50956±0.47279
		P = 0.0029			P = 0.0002

## Sheet: Sheet10
Sticky paper test
Incubation (s)			Remove 1 (s)			Remove 2 (s)
	Cont	KO		Cont	KO		Cont	KO
	18	51		190	328		243	387
	106	300		188	458		218	481
	66	75		205	148		214	246
	141	170		210	195		310	231
	45	70		68	164		130	202
	53	36		62	65		191	473
	15	111		44	316		208	600
	12	105		49	110		100	305
	44	28		52	103		215	372
	76	106		78	114		328	147
	19	140		36	156		90	216
	16			81			151
	25			90			175
Incubation	unpaired Student’s t-test		Remove 1	unpaired Student’s t-test		Remove 2	unpaired Student’s t-test
Cont	Mean ± SEM	48.92308±10.989	Cont	Mean ± SEM	104.07692±18.657	Cont	Mean ± SEM	104.07692±19.806
KO	Mean ± SEM	108.36364±23.183	KO	Mean ± SEM	196.09091±36.384	KO	Mean ± SEM	196.09091±42.793
		P = 0.0029			P = 0.0277			P = 0.0064

[truncated: 3 more sheets: Sheet11, Sheet12, Sheet13]
